# Supplementary material for: Improved GOA-based fuzzy PI speed control of PMSM with predictive current regulation
Source: PLoS One. 2025 Jan 30;20(1):e0318094. doi: 10.1371/journal.pone.0318094 (PMC11781750; doi:10.1371/journal.pone.0318094)
Supplement: S1 Data — (ZIP) [file pone.0318094.s001.zip]

Archive with 9 entries (8 files):
- data/
- data/fuzzy pi dq.xlsx
- data/improved GOA dq current.xlsx
- data/speed 300 to  -300 fuzzy pi.xlsx
- data/speed 300-400-300 fuzzy pi.xlsx
- data/speed 300-400-300 improved GOA.xlsx
- data/speed 300to -300 improved GOA.xlsx
- data/speed loading and unloading -fuzzy PI.xlsx
- data/speed loading and unloading -improved GOA.xlsx
