# Supplementary material for: Improved GOA-based fuzzy PI speed control of PMSM with predictive current regulation
Source: PLoS One. 2025 Jan 30;20(1):e0318094. doi: 10.1371/journal.pone.0318094 (PMC11781750; doi:10.1371/journal.pone.0318094)
Supplement: S1 Data — (ZIP) [file pone.0318094.s001.zip › data/improved GOA dq current.xlsx]

## Sheet: Sheet1
0	0
0	0
-5.64001e-09	2.44392
5.10486e-07	4.87418
7.41618e-06	7.29355
3.4764e-05	9.70201
0.000104653	12.0996
0.000247093	14.4862
0.000487826	16.4526
0.000831234	17.5912
0.00129189	18.3151
0.00190216	19.0353
0.00262521	19.3426
0.00350013	19.6481
0.00453548	19.9517
0.00562389	19.8443
0.00683778	19.7368
0.00817479	19.6294
0.00983318	19.9313
0.0114414	19.8221
0.0131691	19.7129
0.0150137	19.6037
0.0173274	19.9039
0.0194416	19.793
0.021669	19.6821
0.0240072	19.5713
0.0270071	19.8698
0.0296127	19.7572
0.0323252	19.6446
-0.141548	19.8394
-0.137796	19.7256
0.0439433	19.9184
0.0471535	19.8033
0.0504639	19.6883
-0.122552	19.8807
-0.118207	19.7645
-0.113769	19.6482
0.068996	19.8385
0.0728831	19.721
0.0768604	19.6035
-0.0951088	19.7938
-0.0901053	19.6752
0.0935688	19.8628
0.0980164	19.7429
0.102547	19.6231
-0.0684931	19.8112
-0.0629422	19.6902
0.121674	19.8753
0.126663	19.753
0.131728	19.6308
-0.0383493	19.8169
-0.032271	19.6936
0.15332	19.876
0.15883	19.7515
-0.0104194	19.9354
-0.00389907	19.8097
0.00268285	19.6841
-0.165188	19.8671
-0.157608	19.7404
0.030196	19.9191
0.0371913	19.7912
0.0442402	19.6633
-0.122606	19.8445
-0.114567	19.7156
0.0742686	19.8917
0.0817147	19.7616
0.0892063	19.6316
-0.0765861	19.8109
-0.068112	19.6799
0.121782	19.8535
0.129653	19.7212
-0.0352303	19.8986
-0.0263812	19.7653
-0.0175012	19.6321
-0.00212702	19.9084
0.00697014	19.7736
0.0160934	19.639
0.0322917	19.9138
0.0416285	19.7777
0.0509867	19.6417
-0.111098	19.8161
-0.100786	19.6791
0.0928073	19.8456
0.102487	19.7075
-0.058634	19.8801
-0.0480058	19.7409
-0.0373711	19.6019
-0.0175458	19.8723
-0.00671857	19.7318
0.00410996	19.5914
0.02482	19.8604
0.0358365	19.7186
-0.122563	19.8883
-0.11062	19.7455
0.0866284	19.905
0.0979101	19.7611
0.109182	19.6174
-0.0480232	19.7857
-0.035835	19.641
-0.0115441	19.9057
0.000811966	19.7595
0.0131466	19.6135
0.0383762	19.8769
0.0508737	19.7295
-0.103701	19.8949
-0.0903067	19.7466
-0.0769452	19.5984
-0.0493156	19.8596
-0.035807	19.71
0.165944	19.861
0.178751	19.7103
0.0260028	19.8733
0.0396924	19.7218
-0.111723	19.8842
-0.0971611	19.7318
0.106941	19.8792
0.12078	19.7258
-0.0295502	19.8867
-0.0148474	19.7325
-0.000202786	19.5784
0.0326151	19.8335
0.0473759	19.678
-0.100818	19.8376
-0.0852118	19.6813
0.122016	19.8234
0.13687	19.6661
-0.0102135	19.8244
0.00547714	19.6663
-0.140252	19.824
-0.123736	19.6651
0.0858744	19.8036
0.101617	19.6437
-0.0429898	19.8002
-0.0264318	19.6394
0.0130327	19.8876
0.0296652	19.7255
-0.112946	19.8805
-0.0955122	19.7176
0.117089	19.8509
0.133722	19.687
-0.00774403	19.8408
0.00968039	19.6762
-0.130411	19.8295
-0.112207	19.6641
0.102796	19.7938
0.120176	19.6275
-0.018759	19.7797
-0.000609295	19.6126
0.0457286	19.8542
0.0639077	19.6858
-0.0729936	19.8366
-0.0540604	19.6675
-0.00533071	19.9069
0.0136164	19.7366
-0.121244	19.8859
-0.101559	19.7149
0.11839	19.8365
0.137205	19.6645
0.00352479	19.8129
0.0230673	19.6402
-0.109217	19.7882
-0.0889592	19.6148
-0.034688	19.8496
-0.0144543	19.675
-0.14468	19.8217
-0.123747	19.6464
0.100533	19.7616
-0.0286929	19.907
-0.00781967	19.7298
-0.135642	19.8748
-0.114088	19.697
0.112422	19.8086
0.13304	19.6298
0.00641951	19.774
0.0277078	19.5946
-0.0975038	19.7385
0.131236	19.8464
0.152411	19.6652
0.0282185	19.8077
0.050044	19.6259
-0.072734	19.7682
-0.0502703	19.5858
0.0154699	19.8107
0.0378292	19.6271
-0.0828546	19.7682
-0.0598741	19.584
0.00836685	19.8069
0.0312253	19.6215
-0.08736	19.7616
-0.0638977	19.5756
0.00685277	19.7965
0.0301751	19.6093
-0.0863075	19.7483
0.150362	19.8441
0.173461	19.6552
0.0580119	19.793
-0.0562037	19.9301
-0.0317228	19.7397
-0.144515	19.8765
-0.119476	19.6856
0.120671	19.7765
0.0089084	19.9122
0.0336673	19.7195
-0.0766678	19.855
-0.0513706	19.6618
0.0292047	19.8744
0.0542922	19.6801
-0.0539262	19.8146
-0.0283184	19.6197
0.054801	19.8304
0.0801799	19.6344
-0.0259184	19.768
-0.130777	19.901
-0.104127	19.7035
-0.0171141	19.9113
0.00927998	19.7127
-0.0934625	19.8448
-0.0665923	19.6457
0.0229695	19.8515
0.0495636	19.6513
-0.0510589	19.7825
-0.0240069	19.5819
0.068109	19.7857
-0.0305819	19.9154
-0.0030793	19.7128
-0.100338	19.8425
-0.0724034	19.6394
0.0236172	19.8402
0.0512268	19.636
-0.0439122	19.7649
-0.137807	19.8931
-0.109056	19.6875
-0.00913036	19.8854
0.0192669	19.6788
-0.0725128	19.8062
-0.0437291	19.5991
0.0587486	19.795
-0.0311026	19.9211
-0.00198028	19.7121
-0.0903983	19.838
-0.0609165	19.6286
0.0454647	19.8215
0.0745432	19.611
-0.011761	19.7363
-0.0968188	19.8608
-0.0667058	19.649
0.0435759	19.839
0.0732557	19.6262
-0.00969309	19.75
-0.0913955	19.8732
-0.0607216	19.6591
-0.140995	19.7822
0.126809	19.8314
0.0473581	19.9529
0.0780026	19.7364
-1.54964e-05	19.8579
0.030904	19.641
-0.045683	19.7624
-0.121025	19.8832
-0.0891882	19.665
0.0323078	19.8466
0.0636242	19.6274
-0.00962681	19.7475
-0.0816332	19.867
-0.0494406	19.6465
-0.120022	19.766
0.0066852	19.9435
0.0389567	19.7212
-0.029726	19.8393
0.00274421	19.6167
-0.0645141	19.7348
-0.130531	19.8523
-0.0972577	19.6284
0.0349216	19.8021
-0.0292083	19.9182
0.00406853	19.6925
-0.0586416	19.8087
-0.0252147	19.5826
-0.0865063	19.6988
-0.14656	19.8142
-0.112404	19.587
0.026551	19.7558
-0.031631	19.87
0.002449	19.6409
-0.0543191	19.7551
-0.109852	19.8686
-0.0750973	19.6383
-0.129221	19.7518
0.0161807	19.9153
0.0507947	19.6833
-0.00147192	19.7955
-0.0525059	19.9071
-0.0172732	19.6738
-0.0669023	19.7854
-0.115302	19.8963
-0.0794826	19.6619
-0.126482	19.7728
-0.172255	19.883
-0.135882	19.6474
0.0190888	19.8039
-0.0248576	19.9129
0.0112481	19.6755
-0.0313025	19.7844
-0.0726297	19.8927
-0.0360261	19.6542
-0.0759624	19.7624
-0.114678	19.87
-0.0776094	19.6303
-0.114939	19.7379
-0.151052	19.8448
-0.113551	19.6039
-0.148283	19.7108
0.0187177	19.8579
0.0558153	19.6154
0.0228716	19.721
-0.00885873	19.8258
-0.0393781	19.93
-0.00143952	19.6855
-0.0305856	19.7896
-0.0585238	19.8931
-0.0202555	19.6474
-0.0468253	19.7509
-0.0721906	19.8537
-0.0336255	19.6068
-0.0576274	19.7096
-0.0804284	19.8116
-0.102031	19.913
-0.0627764	19.6642
-0.0830241	19.7655
-0.102077	19.8661
-0.0626048	19.6161
-0.0803073	19.7167
-0.0968182	19.8166
-0.11214	19.9157
-0.0720871	19.6638
-0.0860677	19.7629
-0.0988627	19.8613
-0.0586721	19.6083
-0.0701307	19.7066
-0.0804075	19.8042
-0.0895051	19.9011
-0.0488418	19.6461
-0.0566118	19.7429
-0.0632061	19.839
-0.0686275	19.9344
-0.0275556	19.6774
-0.0316582	19.7727
-0.0345913	19.8673
0.00649059	19.6092
0.00487112	19.7037
0.00441694	19.7974
0.00512518	19.8904
0.0465059	19.6303
0.0485189	19.7233
0.0516906	19.8154
0.0560179	19.9068
0.0976327	19.6448
0.103256	19.7361
0.110031	19.8267
0.117954	19.9164
0.159738	19.6524
0.168948	19.7421
0.179303	19.831
0.1908	19.9192
0.232687	19.6532
0.245461	19.7412
0.259373	19.8285
0.274419	19.9149
0.316344	19.647
0.332658	19.7334
0.145912	19.8051
0.165355	19.8904
0.208121	19.6211
0.228817	19.7063
0.250634	19.7906
0.273567	19.8742
0.297614	19.9569
0.340482	19.6848
0.161339	19.7577
0.188618	19.84
0.217	19.9215
0.260554	19.648
0.29016	19.7293
0.116328	19.8028
0.149018	19.883
0.182798	19.9624
0.227132	19.6866
0.262116	19.7658
0.298185	19.8441
0.130713	19.9177
0.175578	19.6405
0.214818	19.7183
0.255133	19.7953
0.296517	19.8714
0.0329695	19.7677
0.077368	19.8436
0.122826	19.9187
0.168454	19.6384
0.215073	19.7132
0.262744	19.7872
0.109894	19.8623
0.175299	19.9348
0.235991	19.6518
0.302403	19.7239
0.165175	19.7994
0.234448	19.87
0.304683	19.9396
0.0637495	19.8402
0.136823	19.9094
0.198334	19.6233
0.27238	19.692
0.142885	19.7681
0.219753	19.8354
0.297559	19.9016
0.0609532	19.8048
0.141571	19.8705
0.223113	19.9352
0.285124	19.6449
0.163314	19.7215
0.247649	19.7852
0.128685	19.8613
0.215786	19.9234
0.278297	19.6308
0.162215	19.7077
0.252068	19.7686
0.138818	19.845
0.231405	19.9043
0.29429	19.6094
0.183908	19.6865
0.279206	19.7447
0.171643	19.8212
0.269642	19.8777
0.0452131	19.7877
0.145942	19.8435
0.247523	19.8982
0.0253903	19.8093
0.129685	19.8633
0.234817	19.9162
0.0149658	19.8283
0.122795	19.8805
0.187371	19.5798
0.0929969	19.6574
0.203416	19.7083
0.111814	19.7853
0.224836	19.8344
0.135995	19.9107
0.201183	19.607
0.114256	19.6844
0.231598	19.7314
0.14742	19.8081
0.267317	19.8531
0.0569395	19.7702
0.17946	19.8144
0.100832	19.8908
0.166882	19.5835
0.0901569	19.6609
0.216884	19.7029
0.142873	19.7796
0.070719	19.8561
0.201671	19.8952
-0.00110421	19.8156
0.132409	19.8538
0.266634	19.8908
0.0660254	19.8121
0.202792	19.848
0.00399971	19.7705
0.143294	19.8054
0.0830199	19.8813
0.150438	19.5674
0.0920425	19.6442
0.0354853	19.7207
0.18046	19.7522
0.126538	19.8278
0.0744462	19.9032
0.142527	19.5865
0.0922995	19.6627
0.0438985	19.7386
0.196114	19.7656
0.150314	19.8405
-0.0361512	19.7683
0.120146	19.7932
0.078899	19.8679
0.237436	19.8904
0.054364	19.8191
0.215285	19.8404
0.033982	19.77
0.19727	19.7901
0.0177327	19.7207
0.183372	19.7394
0.152837	19.8132
-0.02362	19.7449
0.145953	19.7613
0.119904	19.8346
0.0956401	19.9076
0.165463	19.5814
0.143008	19.655
0.122332	19.7282
0.103431	19.8009
0.0863002	19.8733
0.156495	19.5449
0.141157	19.6178
0.127584	19.6903
0.115773	19.7624
0.105718	19.8339
-0.0568379	19.7705
0.130214	19.7752
0.124539	19.8461
-0.035025	19.7835
0.155694	19.7855
-0.00217288	19.7237
0.190677	19.7241
0.0345034	19.6631
0.0377625	19.7335
0.0427453	19.8033
0.0494467	19.8726
0.121203	19.5369
0.129633	19.6066
0.139776	19.6757
0.151625	19.7442
0.00411374	19.6858
0.0196339	19.7542
0.0368477	19.822
0.0557499	19.8892
0.128223	19.5497
0.148816	19.6171
0.171089	19.684
0.0308821	19.6279
0.0567955	19.6945
0.0843754	19.7605
0.113617	19.8257
-0.0213835	19.7704
0.0114704	19.8353
0.0459707	19.8996
0.119374	19.5554
0.15551	19.6199
0.193285	19.6835
0.0642242	19.6302
0.105583	19.6935
0.148564	19.756
0.0234292	19.7034
0.0699734	19.7654
-0.0524454	19.7136
-0.00235202	19.7751
0.0493368	19.8358
-0.069197	19.7845
0.167881	19.7508
0.0508861	19.6999
0.10846	19.7592
-0.00584303	19.709
0.0552325	19.7677
-0.0563869	19.7181
0.00817501	19.7761
0.074285	19.8332
-0.0335162	19.7839
0.0360551	19.8403
-0.0690865	19.7916
0.00392979	19.8471
-0.0985616	19.799
0.154948	19.7511
0.0539208	19.7032
0.132604	19.7568
0.0342138	19.7095
0.116296	19.7622
0.0205335	19.7153
0.105998	19.767
0.0128517	19.7205
0.10168	19.7713
0.0111397	19.7252
0.103313	19.7749
0.0153683	19.7291
0.110868	19.7778
0.0255076	19.7323
-0.0583388	19.6875
0.0423391	19.735
-0.0389382	19.6905
0.0650175	19.7368
-0.0137024	19.6925
0.0935107	19.7376
0.0173362	19.6935
-0.0573313	19.65
0.054968	19.6937
-0.017171	19.6504
0.0983337	19.6928
0.0287107	19.6495
-0.0394108	19.6069
0.0811096	19.6477
0.015486	19.6051
0.139157	19.6445
0.0760181	19.6019
0.0143743	19.5599
0.142987	19.5975
0.0838082	19.5554
0.0261212	19.5139
0.159629	19.5497
0.104387	19.5081
0.0506323	19.467
0.188987	19.5008
0.137657	19.4595
0.0878099	19.4187
0.0394439	19.3784
0.18437	19.4099
0.138401	19.3693
0.0939073	19.3292
0.0508891	19.2895
0.202301	19.3184
0.16165	19.2783
0.122469	19.2387
0.0847547	19.1995
0.242564	19.2256
0.207187	19.186
0.173271	19.1467
0.140815	19.1078
0.109818	19.0692
0.275644	19.0919
0.142759	19.3916
0.117385	19.3518
0.0934521	19.3122
0.0709586	19.2729
0.0499026	19.2339
0.0302818	19.1951
0.209168	19.2117
0.191768	19.1723
0.175794	19.1331
0.161246	19.0941
0.148122	19.0553
0.0480636	19.3599
0.0396266	19.3203
0.0325964	19.2808
0.0269708	19.2415
0.0227471	19.2023
0.0199227	19.1632
0.0184949	19.1243
0.0184609	19.0854
0.0198179	19.0466
-0.052488	19.3543
-0.046534	19.3144
-0.039207	19.2746
-0.0305096	19.2348
-0.0204451	19.195
-0.00901648	19.1552
0.00377293	19.1154
0.0179199	19.0756
-0.0295524	19.3846
-0.0109014	19.3435
0.00908756	19.3023
0.0304114	19.261
0.0530665	19.2196
0.0770493	19.1782
0.102356	19.1367
0.128983	19.095
0.106257	19.4041
0.137284	19.3608
0.169611	19.3174
0.203233	19.2738
0.238146	19.2301
0.274347	19.1862
0.31183	19.142
0.310864	19.4499
0.352647	19.404
0.192123	19.3367
0.237233	19.2913
0.283596	19.2456
0.331207	19.1996
0.380061	19.1533
0.197531	19.4436
0.251408	19.3963
0.306505	19.3486
0.15862	19.2868
0.216988	19.2395
0.276561	19.1917
0.337334	19.1436
0.177498	19.4391
0.243208	19.3897
0.310092	19.3398
0.173615	19.2822
0.243711	19.2324
0.314965	19.1822
0.182762	19.127
0.251192	19.4312
0.123792	19.3763
0.203061	19.3244
0.28345	19.272
0.160297	19.2193
0.243823	19.1668
0.126266	19.1158
0.23281	19.4172
0.132209	19.3659
0.23816	19.3106
0.14054	19.2607
0.24942	19.2048
0.15478	19.1561
0.0621045	19.1085
0.192904	19.4061
0.104789	19.358
0.222951	19.2991
0.13779	19.2521
0.0545891	19.2061
0.177482	19.1464
0.124346	19.4549
0.0476091	19.4091
0.176728	19.3467
0.102911	19.3019
0.0310517	19.258
0.164779	19.1944
0.0958315	19.1513
0.0677379	19.4614
0.207532	19.3948
0.144945	19.3515
0.0843077	19.3091
0.0256207	19.2674
0.171709	19.1991
0.115888	19.158
0.0620178	19.1177
0.0625406	19.4286
0.0140296	19.3878
0.169561	19.3154
0.123871	19.2751
0.08012	19.2354
0.0383062	19.1963
-0.00157076	19.1578
0.0248453	19.4685
-0.00974791	19.4292
-0.0424183	19.3905
0.127523	19.3122
0.0976057	19.2737
0.0696084	19.2356
0.0435293	19.1981
0.019367	19.1609
-0.00288028	19.1242
0.0565162	19.4333
0.0394431	19.3955
0.0242681	19.358
0.0109895	19.3208
-0.000395058	19.284
-0.00988781	19.2475
-0.0174912	19.2113
-0.0232079	19.1754
-0.0270404	19.1397
0.066141	19.4457
0.0673504	19.4085
0.0704236	19.3714
0.075358	19.3345
0.0821503	19.2978
0.0907971	19.2612
0.101295	19.2247
0.113641	19.1884
0.12783	19.1521
0.143859	19.1158
0.161724	19.0796
0.181421	19.0435
0.318595	19.3424
0.343129	19.3042
0.369471	19.2659
0.397615	19.2275
0.427558	19.1891
0.233842	19.4242
0.269768	19.3855
0.30747	19.3467
0.346944	19.3077
0.388184	19.2686
0.431184	19.2292
0.259039	19.47
0.307952	19.4301
0.358601	19.3899
0.41098	19.3494
0.465083	19.3086
0.311341	19.5534
0.371287	19.5118
0.43293	19.4698
0.329328	19.309
0.394472	19.2676
0.259265	19.5171
0.330185	19.4746
0.402764	19.4316
0.476996	19.3881
0.382296	19.231
0.265659	19.4844
0.347395	19.4404
0.430751	19.3959
0.342793	19.2412
0.241541	19.4974
0.332324	19.452
0.42469	19.406
0.343423	19.2535
0.257556	19.5119
0.357264	19.4647
0.281642	19.3139
0.384668	19.2666
0.31417	19.5268
0.244168	19.3773
0.354428	19.3286
0.286622	19.1807
0.231739	19.4435
0.349162	19.393
0.286922	19.2463
0.244214	19.5099
0.18657	19.3641
0.312804	19.3121
0.0990996	19.4848
0.230905	19.4315
0.179982	19.2878
0.314901	19.2337
0.114822	19.4118
0.255246	19.3563
0.210995	19.2143
0.208439	19.4808
0.168707	19.3392
0.317604	19.2811
0.139249	19.4659
0.105243	19.3257
0.261193	19.2659
0.0939208	19.4543
0.255195	19.3925
0.22769	19.2533
0.0715244	19.445
0.23971	19.381
0.217841	19.2428
0.0727983	19.4375
0.247806	19.3712
0.23153	19.2337
0.0976227	19.4311
0.0861665	19.2947
0.269488	19.2256
0.146718	19.4254
0.140784	19.2893
0.0265672	19.4912
0.0254127	19.3558
0.220804	19.2823
0.117719	19.486
0.12199	19.3507
0.127449	19.2161
0.0360329	19.4228
0.046222	19.2885
-0.0366209	19.4967
-0.021726	19.3628
0.192241	19.2816
0.120496	19.4908
0.140648	19.3562
0.161956	19.2222
0.10189	19.4335
0.127836	19.2995
0.0763285	19.5116
0.10688	19.3774
0.138565	19.2436
0.0987217	19.4573
0.134975	19.3232
0.103668	19.5373
0.144453	19.4027
0.186343	19.2686
0.166665	19.4836
0.213044	19.3488
0.201866	19.5639
0.252692	19.4283
0.30459	19.293
0.304988	19.5085
0.361284	19.3723
0.167396	19.5594
0.228786	19.4235
0.291215	19.2878
0.312312	19.504
0.175713	19.3437
0.205972	19.5605
0.277732	19.4235
0.350494	19.2865
0.188363	19.484
0.266122	19.3468
0.140839	19.1934
0.22137	19.0573
0.302877	18.921
0.18108	18.7721
0.265363	18.6369
0.146202	18.4913
0.233263	18.3569
0.116769	18.2146
0.206609	18.081
0.0928094	17.9419
0.185428	17.8091
0.0743523	17.6731
0.169749	17.5408
0.0614221	17.4079
0.159593	17.2762
0.0638726	17.1461
0.179504	17.0145
0.0913727	16.8869
0.209629	16.7554
0.124178	16.6303
0.0405501	16.5069
0.163199	16.3759
0.0822784	16.2548
0.207521	16.1237
0.129322	16.0048
0.0529837	15.8877
0.182583	15.7567
-0.00751483	15.4734
0.124145	15.3434
0.0528211	15.2319
0.187033	15.1015
-0.00204837	14.8265
0.134233	14.697
0.0680293	14.5908
0.162856	14.1089
0.0975354	14.0064
0.0341748	13.9053
0.175361	13.7765
0.114858	13.677
0.0563296	13.579
0.201796	13.4495
0.0157598	13.1952
0.163303	13.0663
-0.022155	12.8166
0.127471	12.6882
0.0768354	12.5976
0.0282178	12.5083
0.110319	12.0315
0.0628013	11.9454
0.0173275	11.8605
-0.0260994	11.7766
0.13187	11.6476
-0.0493362	11.4162
0.110696	11.2873
-0.069683	11.0603
0.0924098	10.9315
-0.0870948	10.7087
0.0770546	10.5799
0.0445806	10.5046
-0.132801	10.2879
0.0351439	10.1586
0.0074851	10.0866
-0.16769	9.87572
0.00401687	9.74587
-0.0187925	9.67681
0.0453402	9.20805
0.0238803	9.14171
0.00453748	9.07607
-0.0126902	9.01111
-0.183336	8.81377
-0.00392958	8.68224
-0.173406	8.48873
0.0079571	8.35665
-0.160312	8.1669
0.0229921	8.03419
-0.144032	7.84815
0.0411951	7.71475
-0.124548	7.53237
0.0625833	7.3982
-0.101845	7.21941
-0.100673	7.16565
0.0899605	7.02983
-0.0717531	6.85594
-0.0655662	6.80391
-0.0203019	6.34451
-0.0125801	6.29459
-0.00272738	6.24491
-0.160212	6.08067
0.0374679	5.9424
-0.118547	5.78144
-0.101502	5.7348
-0.0632884	5.27939
-0.044658	5.23462
-0.0239064	5.18991
-0.175375	5.03803
0.0290977	4.89642
-0.120801	4.74759
-0.0928114	4.70529
-0.239694	4.56012
-0.0305075	4.41623
-0.175779	4.27397
0.0349977	4.12849
-0.108643	3.98908
-0.0823181	3.54021
-0.044648	3.50216
-0.18622	3.36896
-0.144189	3.33197
-0.282595	3.20205
-0.0654564	3.05317
-0.045716	2.60778
0.000850762	2.57243
-0.135308	2.4487
-0.269706	2.32729
-0.0493432	2.17568
-0.181961	2.05673
-0.168491	1.61625
-0.112732	1.58443
-0.24292	1.47114
-0.233125	1.03358
-0.0107925	0.879414
-0.00592923	0.443019
-0.00391841	0.00854444
-0.000362109	-0.396547
0.000714303	-0.798151
-0.000643068	-1.19797
-0.128027	-1.26375
-0.131549	-1.66065
-0.256871	-1.72197
-0.186694	-1.71374
-0.307703	-1.77295
-0.0788474	-1.90044
-0.197092	-1.95802
-0.118183	-1.95104
-0.232135	-2.00672
-0.148157	-2.00036
-0.257836	-2.05425
-0.16884	-2.04864
-0.274265	-2.10087
-0.180304	-2.09613
-0.281497	-2.14681
-0.182624	-2.14307
-0.27961	-2.19232
-0.175882	-2.18969
-0.268686	-2.23762
-0.160162	-2.23623
-0.248812	-2.28294
-0.13555	-2.28291
-0.220075	-2.32852
-0.102139	-2.32996
-0.182571	-2.37458
-0.0600241	-2.3776
-0.136395	-2.42134
-0.00930308	-2.42606
-0.0816474	-2.46902
-0.212923	-2.16177
-0.0763454	-2.16971
-0.13994	-2.21219
-0.20123	-2.25371
-0.110293	-1.91343
-0.165271	-1.95577
-0.217979	-1.99726
-0.111347	-1.65995
-0.157862	-1.7025
-0.243593	-1.39225
-0.079856	-1.41199
-0.155108	-1.10254
-0.223583	-0.793559
-0.0815197	-0.466298
-0.136972	-0.160341
-0.1818	0.135901
-0.221562	0.417413
-0.232223	0.342558
-0.262683	0.622012
-0.267599	0.546653
-0.287901	0.825781
-0.287145	0.749759
-0.284723	0.674093
-0.291056	0.953086
-0.283058	0.876541
-0.273429	0.800266
-0.265922	1.0787
-0.250817	1.00133
-0.234119	0.924147
-0.212907	1.2016
-0.190838	1.12311
-0.167215	1.04474
-0.142043	0.96644
-0.103508	1.24249
-0.0730993	1.16263
-0.041184	1.08278
-0.00776944	1.00291
0.0475426	1.2769
0.0832916	1.1954
0.108878	1.11467
-0.0582562	1.04904
-0.0142882	0.968356
0.0626168	1.24058
0.10998	1.15791
-0.0478841	1.09627
0.00486072	1.01421
0.0589853	0.93188
-0.0886762	0.874014
-0.0307607	0.792245
0.0758018	1.06145
-0.0642546	1.00569
0.000736892	0.922108
-0.135247	0.869229
-0.0665618	0.785918
0.00340714	0.702141
-0.127007	0.65281
-0.0533855	0.569155
-0.179713	0.52243
-0.0353948	0.786864
-0.155754	0.740654
-0.0730558	0.654931
0.0108303	0.568575
-0.104034	0.525334
-0.0166441	0.438721
-0.127462	0.397688
-0.0366042	0.310716
-0.143381	0.271783
-0.0490898	0.18435
-0.150537	0.148723
-0.241126	0.122803
-0.130672	0.0452547
-0.216893	0.0243532
-0.104114	-0.0495121
-0.187888	-0.0616187
-0.268755	-0.0729141
-0.151932	-0.139475
-0.229369	-0.145134
-0.109004	-0.212179
0.00265888	-0.277179
-0.0816994	-0.277385
0.029762	-0.342286
-0.0507709	-0.341027
-0.12571	-0.339692
-0.00757676	-0.406278
-0.0804779	-0.403041
-0.148391	-0.399666
-0.0242853	-0.467991
-0.0896074	-0.463059
-0.151972	-0.457335
-0.206261	-0.452934
-0.0718876	-0.524549
-0.126797	-0.517542
-0.178773	-0.509882
-0.223598	-0.503445
-0.11846	-0.173929
-0.148341	-0.172357
-0.174069	-0.171052
-0.19706	-0.169426
-0.217324	-0.167515
-0.23487	-0.165353
-0.0955842	0.149139
-0.109112	0.13225
-0.117863	0.11713
-0.123118	0.102862
-0.125698	0.0898181
-0.125862	0.0780999
-0.123579	0.0670579
-0.118856	0.0569652
-0.111685	0.0477863
-0.102057	0.0391794
-0.0899723	0.0311108
-0.0754304	0.0235468
-0.0584323	0.0164539
-0.213008	0.314652
-0.190185	0.298946
-0.166664	0.282156
-0.142197	0.264434
-0.116531	0.245922
-0.0905001	0.226192
-0.0638538	0.205394
-0.0366135	0.183534
-0.166224	0.478226
-0.134065	0.454365
-0.0997278	0.430224
-0.0632233	0.405775
-0.0245648	0.380991
0.0162347	0.355844
0.059162	0.330309
0.104204	0.304358
0.151346	0.277966
0.0598383	0.577897
0.113811	0.549961
-0.0193123	0.443308
0.0390867	0.415798
0.0995075	0.387689
0.161935	0.358959
0.0353102	0.256182
0.102099	0.227656
0.0476571	0.531092
-0.0713966	0.430631
0.00428532	0.4007
0.0818794	0.369966
-0.0323055	0.272259
0.049513	0.241359
0.133201	0.20958
0.0213551	0.116685
0.00274682	0.423527
-0.100316	0.329682
-0.00132401	0.297594
-0.0984122	0.206424
0.00729301	0.174402
-0.0829406	0.0859504
0.0294233	0.0579057
-0.0589623	-0.0181341
-0.0324238	0.298341
-0.112516	0.212035
0.0092107	0.176297
-0.0691531	0.0909359
0.0544498	0.0575874
-0.0270596	-0.0157139
-0.09281	-0.0770359
0.0376467	-0.0910495
-0.0314938	-0.146834
-0.160242	0.136232
-0.0156622	0.0976706
-0.0689513	0.0226917
-0.118092	-0.0411493
-0.16585	-0.101229
-0.0137864	-0.121688
-0.0642434	-0.173838
-0.162219	0.115921
-0.199619	0.0455778
-0.0312211	0.00784072
-0.067638	-0.051376
-0.102985	-0.10597
-0.137909	-0.157664
-0.207895	0.134481
-0.231672	0.0661893
-0.0490096	0.0217778
-0.071137	-0.0380041
-0.0925679	-0.0917448
-0.141278	0.199212
-0.1568	0.125079
-0.168151	0.0564543
-0.174438	-0.00510246
-0.179427	-0.0644636
-0.203613	0.226903
-0.207923	0.153461
-0.20795	0.085307
-0.202753	0.023973
-0.208862	0.310988
-0.204599	0.236215
-0.198076	0.162812
-0.18747	0.0939438
-0.17195	0.030855
-0.156401	0.317029
-0.1416	0.241724
-0.125189	0.166583
-0.105581	0.0942103
-0.0743818	0.37626
-0.050995	0.299788
-0.0263546	0.22339
-0.000159182	0.147037
0.0177949	0.0717686
0.0544249	0.352574
0.0733993	0.275574
0.0936462	0.198712
0.115334	0.122224
-0.0633803	0.0660677
0.0108541	0.345604
0.0452711	0.267786
0.0766122	0.190373
-0.0844712	0.134474
-0.0323908	0.0595965
0.0143583	-0.00778443
-0.0943952	0.299526
-0.0372521	0.219824
0.0209531	0.139819
-0.123778	0.0916013
-0.0558139	0.0202084
0.0634617	0.296878
-0.0761798	0.249229
-0.00674819	0.167372
-0.136399	0.122792
-0.0578818	0.0473018
-0.176199	0.0178971
-0.0911907	-0.0483556
-0.136816	0.268683
-0.054402	0.184387
-0.16918	0.145196
-0.0769636	0.0673874
-0.180045	0.0410927
-0.0814224	-0.0297853
-0.181715	-0.0471012
0.00376888	0.221152
-0.0982272	0.184067
-0.193699	0.152346
-0.0856675	0.071276
-0.17114	0.049186
-0.253671	0.0284858
-0.137746	-0.046543
-0.117705	0.272926
-0.200881	0.241651
-0.082878	0.153136
-0.157779	0.127148
-0.224559	0.107131
-0.0948081	0.0234408
-0.158596	0.00976002
-0.219656	-0.00305379
-0.278047	-0.0147356
-0.213711	0.302827
-0.0805975	0.206598
-0.139014	0.180848
-0.187943	0.161545
-0.231878	0.144864
-0.273212	0.128819
-0.31195	0.113376
-0.348098	0.0985004
-0.193287	0.00574084
-0.226398	-0.00222253
-0.256852	-0.00972676
-0.28472	-0.0161963
-0.165474	0.295589
-0.193792	0.2747
-0.215097	0.257436
-0.23062	0.242795
-0.243641	0.228427
-0.254169	0.2143
-0.262214	0.200381
-0.267784	0.18664
-0.270888	0.173043
-0.271538	0.15956
-0.269742	0.146158
-0.265512	0.132808
-0.258857	0.119476
-0.249789	0.106134
-0.238329	0.093671
-0.22447	0.0820527
-0.208206	0.0712452
-0.189534	0.0612132
-0.168451	0.0516156
-0.144952	0.0427266
-0.119033	0.034511
-0.0907012	0.0266282
-0.0599815	0.0184321
-0.0295199	0.0106276
-0.00216587	0.00445543
0.022095	-0.000630813
0.0424738	-0.0049702
0.0620984	-0.00992956
0.0820229	-0.0155603
0.104432	-0.0211082
0.129291	-0.0269119
0.014333	0.280612
0.057587	0.255287
0.102955	0.229542
0.147463	0.205545
0.187964	0.185714
0.227978	0.167511
0.0823775	0.0699677
0.127593	0.0554683
0.0511926	0.362954
0.114466	0.3345
-0.0114628	0.232374
0.0561691	0.204103
0.124586	0.176102
0.188167	0.153119
0.060608	0.0614519
0.126804	0.0440992
0.0863979	0.355008
-0.0252337	0.258314
0.059671	0.226777
0.145742	0.194946
0.0348718	0.10444
0.120334	0.0774389
0.0104124	-0.00454255
0.00692474	0.310594
-0.0874058	0.220163
0.0209322	0.187008
-0.0671445	0.0990386
0.0465044	0.0688739
-0.0410067	-0.00761105
-0.0101949	0.308051
-0.0890661	0.221905
0.0333818	0.184438
-0.0446777	0.0990208
0.0793403	0.0638846
-0.00368538	-0.0101062
-0.141457	0.263485
-0.0012386	0.223329
-0.0642091	0.141148
-0.118073	0.0631412
0.0291242	0.0286214
-0.030059	-0.0362488
-0.140634	0.243918
0.0135577	0.198428
-0.0387685	0.118215
-0.0800494	0.0428468
-0.116828	-0.0221358
-0.202393	0.259631
-0.0359362	0.20958
-0.0691344	0.132223
-0.0991413	0.0582155
-0.124384	-0.00697868
-0.147857	-0.0659579
-0.206844	0.223039
-0.227686	0.148805
-0.041337	0.0965753
-0.0589273	0.0256584
-0.0729333	-0.0336465
-0.112203	0.253999
-0.123066	0.178535
-0.131514	0.10493
-0.135294	0.0375097
-0.135094	-0.0235987
-0.150026	0.264333
-0.149922	0.18934
-0.147259	0.116313
-0.13994	0.0489672
-0.128505	-0.0122776
-0.121746	0.274937
-0.110965	0.199661
-0.0982456	0.125129
-0.0818618	0.054214
-0.0619943	-0.00890072
-0.0354245	0.277691
-0.0145882	0.201475
0.00536355	0.12544
0.016256	0.0520996
0.0273861	-0.0124551
0.0606359	0.274362
0.0773333	0.197737
0.0956223	0.121252
0.113498	0.0490367
-0.0676451	0.000208325
0.00320699	0.283555
0.0401007	0.205777
0.0693216	0.128814
0.0988264	0.0546438
-0.0687161	0.00987768
0.024257	0.290384
0.0647614	0.212093
-0.0882385	0.159449
-0.0296174	0.0823956
0.0262124	0.0104051
-0.0678079	0.318682
-0.00362873	0.237527
0.056712	0.156789
-0.0827218	0.110032
-0.0099204	0.0345488
-0.136826	0.00438473
0.00511108	0.277484
-0.119463	0.233062
-0.0408576	0.149617
-0.158863	0.11037
-0.0693346	0.0352219
-0.176985	0.0103849
-0.00807187	0.277736
-0.118422	0.237936
-0.0272793	0.151384
-0.131867	0.115428
-0.0313113	0.0356252
-0.125701	0.0144884
-0.216071	-0.00487603
-0.0156982	0.257409
-0.109415	0.222369
-0.198089	0.19101
-0.0841631	0.106246
-0.162548	0.0822418
-0.23624	0.0612092
-0.112652	-0.018635
-0.183955	-0.0304933
-0.252476	-0.0413987
-0.0120216	0.213034
-0.0842572	0.183028
-0.149957	0.157467
-0.206502	0.138402
-0.259711	0.120732
-0.118639	0.0324599
-0.168674	0.0202393
-0.216073	0.00901112
-0.260879	-0.000957451
-0.303001	-0.0103105
-0.209286	0.304833
-0.248272	0.285185
-0.0970867	0.185549
-0.134546	0.164587
-0.164036	0.148192
-0.189741	0.13315
-0.212904	0.118507
-0.233534	0.104231
-0.251639	0.0902879
-0.267298	0.0775645
-0.28048	0.0657183
-0.291224	0.0553275
-0.299478	0.0457426
-0.305241	0.036929
-0.308538	0.0294654
-0.309334	0.0227017
-0.307625	0.0166035
-0.303404	0.0108294
-0.127801	0.311553
-0.128366	0.28992
-0.125256	0.269182
-0.118738	0.249125
-0.109083	0.229544
-0.0968297	0.210092
-0.0825242	0.190433
-0.0659101	0.170692
-0.0478092	0.150403
-0.0279665	0.129697
-0.00694065	0.108273
0.0145334	0.0878506
0.0341778	0.0702439
0.0520729	0.0557948
0.0695819	0.0439874
0.088006	0.0336627
0.108635	0.0239405
0.131723	0.0146156
0.15727	0.00565423
0.0439985	0.311665
0.0881155	0.285905
0.13434	0.259714
0.178963	0.235818
0.219102	0.216469
0.0749265	0.11624
0.121009	0.0966208
0.166694	0.0792082
0.214718	0.0622126
0.141237	0.370924
0.0160639	0.268705
0.0845962	0.23994
0.154144	0.21124
0.0296961	0.115576
0.100104	0.0898997
0.166419	0.0698024
0.0411229	-0.0137824
0.00990741	0.300073
0.095707	0.26794
-0.0117936	0.173191
0.0781507	0.140686
-0.0269254	0.0521318
0.0678881	0.0301648
0.154453	0.0113679
0.0467912	-0.0609822
0.0507051	0.256147
-0.0423342	0.166263
0.0689833	0.130929
-0.0215396	0.0468637
0.0892852	0.0220397
-0.000970108	-0.0467936
0.0357392	0.26943
-0.0438156	0.183163
-0.107983	0.101278
0.028233	0.0665526
-0.0429252	-0.00706094
0.0845149	-0.0299588
-0.0549207	0.243467
-0.1081	0.163321
0.0370721	0.120077
-0.0260863	0.0420708
-0.0739122	-0.0238856
-0.176614	0.256892
-0.0187885	0.210346
-0.0623184	0.13159
-0.100374	0.0564164
-0.133338	-0.00997463
-0.0127374	0.297428
-0.0530112	0.21858
-0.0829383	0.141609
-0.110091	0.0676186
-0.132187	0.00160323
-0.189265	0.28605
-0.209603	0.210347
-0.0242838	0.152892
-0.0418148	0.0778338
-0.0563547	0.00956278
-0.0937083	0.295131
-0.103695	0.21938
-0.111964	0.144105
-0.116835	0.0725597
-0.116838	0.00739205
-0.130482	0.294009
-0.129577	0.218746
-0.126852	0.144092
-0.120372	0.0735091
-0.109334	0.0087858
-0.0967295	-0.0485996
-0.0850862	0.241682
-0.0718272	0.166233
-0.056323	0.0920232
-0.0378753	0.0227201
-0.0181054	-0.0363808
0.00909621	0.251564
0.0219796	0.175422
0.0328011	0.0996366
0.0439625	0.0289224
0.0555571	-0.0314171
0.093849	0.255576
0.113129	0.178685
0.133456	0.103013
-0.0471696	0.0483477
-0.00530905	-0.0166117
0.0606212	0.268671
0.091151	0.191203
0.122771	0.11402
-0.0459973	0.0630081
0.00659446	-0.00528467
0.09065	0.27719
-0.0619139	0.224488
-0.00431024	0.14472
0.0448936	0.0668413
-0.0996867	0.0273061
-0.0306659	-0.0364506
0.0842502	0.243358
-0.0546055	0.196438
0.0154673	0.114452
-0.114609	0.0732138
-0.0339021	0.00131857
-0.087818	0.313697
-0.00816291	0.229536
-0.127502	0.18723
-0.0420051	0.105393
-0.151413	0.0716777
-0.0561638	-0.00161471
-0.0819847	0.312633
0.0101433	0.225335
-0.0950754	0.187265
0.00154446	0.10056
-0.0978149	0.0688951
-0.186368	0.0463256
-0.0755086	-0.0281909
-0.0684613	0.289049
-0.158549	0.254983
-0.0486252	0.164817
-0.132731	0.134207
-0.206092	0.11228
-0.0819838	0.0296368
-0.151655	0.0145061
-0.21859	0.000322369
-0.28285	-0.0126497
-0.0361593	0.238014
-0.104895	0.208648
-0.167544	0.183252
-0.220296	0.164849
-0.0805369	0.0737756
-0.129504	0.0586064
-0.175678	0.0449242
-0.219293	0.0324972
-0.260341	0.0212893
-0.298736	0.0106558
-0.334562	0.00117078
-0.0421868	0.233649
-0.0839561	0.20837
-0.120752	0.185548
-0.15007	0.166888
-0.17237	0.151892
-0.192142	0.137253
-0.209395	0.122937
-0.224136	0.108913
-0.236375	0.0951463
-0.246159	0.0822191
-0.25352	0.0707098
-0.25843	0.0602756
-0.26088	0.0508804
-0.260852	0.0421825
-0.258344	0.0341476
-0.253356	0.0267416
-0.245887	0.0199304
-0.235937	0.01368
-0.223506	0.00795634
-0.208595	0.00303235
-0.1912	-0.00143396
-0.171327	-0.00578341
-0.148976	-0.00973985
-0.124158	-0.0136444
-0.0968796	-0.0175284
-0.0674209	-0.0215676
-0.0381095	-0.023996
-0.0108086	-0.0254805
-0.140728	0.280524
-0.105592	0.260878
-0.0712716	0.239408
-0.0377975	0.216149
-0.0029764	0.192189
0.0340097	0.167908
0.0718947	0.144168
0.10745	0.123291
0.00330363	0.424863
0.0515832	0.398506
0.101945	0.371672
0.154375	0.344335
0.207885	0.317219
0.258359	0.293518
0.119649	0.194414
0.174235	0.171554
0.106366	0.476861
0.174154	0.446868
0.0519587	0.345143
0.124054	0.31523
0.197612	0.284952
0.0772919	0.188704
0.15283	0.160377
0.0325497	0.0695256
0.108031	0.0485691
0.0808003	0.359283
-0.0253937	0.264419
0.0659766	0.23138
-0.0365789	0.13861
0.0613777	0.106347
0.151095	0.078991
0.0443034	-0.00099032
0.1373	-0.0181551
0.0356905	-0.0857062
-0.0520861	-0.145651
0.0616963	-0.153848
-0.0236249	-0.212924
-0.101919	-0.269523
0.0213659	-0.27848
-0.0530235	-0.334094
0.0723251	-0.345158
0.000619326	-0.400129
-0.067644	-0.45371
-0.00247431	-0.118476
-0.128298	0.164309
0.0175061	0.122234
-0.0407475	0.0441642
-0.15107	0.318665
0.00283009	0.273282
-0.050015	0.192681
-0.0925214	0.114424
0.0141097	0.418302
-0.0369941	0.337191
-0.0768185	0.258373
-0.109963	0.181044
-0.184425	0.456335
-0.0110365	0.402516
-0.0469208	0.323672
-0.0715441	0.246621
-0.0940936	0.170264
-0.147228	0.447541
-0.163899	0.371049
-0.17883	0.295125
-0.192024	0.219743
-0.202943	0.14598
-0.0303611	0.439614
-0.0384067	0.362829
-0.0435262	0.286559
-0.046953	0.210706
-0.0486916	0.135246
-0.0585616	0.414497
-0.0543717	0.33823
-0.0485298	0.262266
-0.0413484	0.186576
-0.032525	0.111146
-0.0211308	0.0396724
-0.00542648	0.323908
0.00684944	0.247521
0.0127614	0.171512
0.0178646	0.0958479
0.0238855	0.0258147
0.0312625	-0.0341154
0.0414942	-0.0853974
0.0543538	-0.135016
0.0693195	-0.184316
0.086216	-0.233584
0.105034	-0.282843
0.125764	-0.332121
0.148397	-0.381441
-0.0308757	-0.412089
-0.00313482	-0.46041
0.0261743	-0.508832
0.0964551	-0.205094
0.131513	-0.255672
0.00865295	0.0653856
0.0477675	-0.00286353
0.135592	0.27842
-0.0211007	0.227784
0.0367215	0.147711
-0.107548	0.0997789
0.0159055	0.372412
0.0789954	0.290668
-0.0581724	0.243809
0.0132039	0.161496
-0.0524647	0.465378
0.0244744	0.381148
-0.0979996	0.336701
-0.0174712	0.252381
-0.0618933	0.556994
0.0240312	0.470463
-0.0884466	0.428643
0.000960026	0.341793
-0.107474	0.302114
-0.0146206	0.214842
-0.0320401	0.52084
-0.132055	0.482595
-0.0317595	0.392913
-0.127786	0.356508
-0.024182	0.266125
-0.116231	0.231454
-0.203452	0.20022
-0.0880812	0.11495
-0.0666585	0.424116
-0.147875	0.391265
-0.0317093	0.296848
-0.10903	0.265379
-0.183083	0.235639
-0.0574996	0.143591
-0.123944	0.118217
-0.181474	0.0991611
-0.0448066	0.0119974
-0.0993003	0.000803728
0.0342736	-0.0763979
-0.0285293	-0.0759209
-0.0824716	-0.076713
0.052874	-0.150585
-0.00476625	-0.146726
-0.0566456	-0.143341
-0.10111	-0.141232
-0.137664	-0.140753
0.00988674	-0.219084
-0.0347657	-0.213013
-0.0754104	-0.206916
-0.109	-0.202262
-0.136159	-0.198896
-0.157497	-0.196651
-0.174724	-0.194812
-0.189246	-0.192761
-0.201073	-0.190534
-0.210216	-0.188163
-0.0561806	0.124095
-0.0651377	0.10509
-0.0688591	0.089309
-0.0688653	0.0753796
-0.0659338	0.0630663
-0.0600377	0.0517076
-0.0517083	0.0415592
-0.0414616	0.0316612
-0.0308952	0.022915
-0.0202555	0.0151723
-0.179272	0.312644
-0.159364	0.294683
-0.138231	0.275981
-0.11562	0.256677
-0.0920919	0.236473
-0.0676658	0.215368
-0.0423609	0.193364
-0.016471	0.170324
-0.145469	0.464833
-0.112748	0.440761
-0.0778516	0.416402
-0.0407917	0.391728
-0.00158152	0.366712
0.0397658	0.341327
0.0832369	0.315546
0.128818	0.289343
0.175016	0.263791
0.0834448	0.564646
0.13797	0.53644
0.194533	0.507687
0.0633486	0.401734
0.124312	0.373342
0.187279	0.34432
0.250086	0.316387
0.120182	0.218495
0.18482	0.192912
0.245379	0.171784
0.115075	0.0817834
0.0714601	0.38983
0.151857	0.358034
0.0399174	0.260821
0.124506	0.22879
0.0148003	0.134769
-0.0844561	0.0452031
0.0176394	0.0244472
-0.0769955	-0.0480571
0.0249184	-0.056922
-0.067074	-0.119404
0.0375116	-0.12515
-0.0510045	-0.185014
0.0582421	-0.191892
-0.0268914	-0.250638
-0.109171	-0.307906
0.00963819	-0.315388
-0.0687044	-0.371572
0.0546318	-0.380529
-0.0198013	-0.435735
-0.091985	-0.489763
0.0383362	-0.50042
-0.0299771	-0.553634
0.0356441	-0.218367
-0.0263487	-0.271993
0.046665	0.0560746
-0.0196818	-0.0148261
-0.129958	0.264494
0.0230642	0.218748
-0.0325532	0.137934
-0.128207	0.410374
0.0278228	0.360364
-0.0233147	0.279531
-0.109068	0.552463
-0.139531	0.474129
0.027964	0.420174
-0.0143048	0.340308
-0.0492545	0.261933
-0.109307	0.537926
-0.129165	0.460578
-0.147276	0.383842
-0.163644	0.307692
-0.205151	0.58556
-0.0140012	0.523156
-0.0356027	0.445099
-0.0438117	0.368341
-0.0503179	0.292042
-0.0711968	0.570291
-0.0717162	0.493363
-0.0705669	0.416801
-0.0677539	0.340582
-0.0632825	0.264682
-0.0571581	0.189077
-0.0493864	0.113745
-0.0403054	0.393937
-0.0273398	0.317491
-0.0127634	0.241237
0.000959266	0.165197
0.00922751	0.0895074
0.0144104	0.0200612
0.0206118	-0.0392644
0.0297858	-0.0901979
0.0415906	-0.139453
0.0550352	-0.188617
0.0704186	-0.237729
0.0877319	-0.286814
0.106966	-0.3359
0.128111	-0.385009
0.151158	-0.434169
-0.0276631	-0.464243
0.000491154	-0.51242
0.030213	-0.560704
0.0617989	-0.609148
0.137282	-0.305802
-0.0278696	-0.331008
0.0126026	-0.38082
0.102033	-0.0817387
-0.00466929	0.230203
0.0489285	0.15067
-0.0951123	0.102789
0.0292254	0.374925
0.0881205	0.293821
-0.0486058	0.247263
0.0868905	0.513518
-0.0410651	0.467185
0.0365211	0.382748
-0.0852276	0.3385
0.0684353	0.600943
-0.0473799	0.557051
0.0391626	0.470277
-0.072609	0.428617
0.0174069	0.341507
-0.0903244	0.301971
-0.109622	0.607905
-0.0120991	0.518532
-0.111435	0.480393
-0.0105718	0.390401
-0.105925	0.354085
-0.198678	0.319137
-0.0922683	0.228525
-0.0801945	0.535057
0.0311283	0.441418
-0.0520448	0.407509
-0.132639	0.374805
-0.0159806	0.280127
-0.0926824	0.248789
-0.165885	0.219373
-0.229549	0.197055
-0.0973363	0.107825
-0.154701	0.0883664
-0.208547	0.0708114
-0.0685045	-0.0148967
-0.119783	-0.0230634
0.0167046	-0.0986417
-0.0425736	-0.0963451
-0.0926786	-0.0958366
0.0454393	-0.170696
-0.00878805	-0.166239
-0.057837	-0.162086
-0.10062	-0.158797
-0.134098	-0.157826
0.0144522	-0.236589
-0.0268114	-0.230114
-0.0649188	-0.223281
-0.0973782	-0.217309
-0.12424	-0.212279
-0.144999	-0.20854
-0.160534	-0.205778
-0.171713	-0.203654
-0.180211	-0.201397
-0.186038	-0.199038
-0.0266808	0.112408
-0.0343787	0.0931356
-0.0378696	0.076404
-0.0376511	0.0618199
-0.0339601	0.0488535
-0.0289131	0.0377367
-0.0224791	0.0281425
-0.0151672	0.0200552
-0.177463	0.316022
-0.159761	0.297799
-0.140287	0.279153
-0.119325	0.259922
-0.0971629	0.23995
-0.0740909	0.219088
-0.0498556	0.197478
-0.0252968	0.174696
0.000937256	0.151442
-0.12679	0.446192
-0.0934588	0.422025
-0.0579551	0.397562
-0.0202921	0.372776
0.0195173	0.347641
0.0614601	0.322128
0.105523	0.296213
0.151196	0.270231
0.0579619	0.569892
0.110979	0.542033
0.166046	0.513645
0.223147	0.484702
0.0923387	0.378944
0.153835	0.350347
0.216611	0.321692
0.0879073	0.221486
0.153889	0.194005
0.214089	0.172328
0.084416	0.0803712
0.0376881	0.388921
0.116595	0.357662
0.00345113	0.260184
0.0865667	0.228727
-0.0232004	0.13344
0.0646451	0.102965
[truncated: 18,001 more rows]
