# Supplementary material for: Improved GOA-based fuzzy PI speed control of PMSM with predictive current regulation
Source: PLoS One. 2025 Jan 30;20(1):e0318094. doi: 10.1371/journal.pone.0318094 (PMC11781750; doi:10.1371/journal.pone.0318094)
Supplement: S1 Data — (ZIP) [file pone.0318094.s001.zip › data/speed 300 to -300 fuzzy pi.xlsx]

## Sheet: Sheet1
300	0
300	0
300	0
300	0
300	0
300	0
300	0
300	0
300	0
300	0
300	0
300	0
300	0
300	0
300	0
300	0
300	0
300	0
300	0
300	0
300	0
300	0
300	0
300	0
300	0
300	0
300	0
300	0
300	0
300	0
300	0
300	0
300	0
300	0
300	0
300	0
300	0
300	0
300	0
300	0
300	0
300	0
300	0
300	0
300	0
300	0
300	0
300	0
300	0
300	0
300	0
300	0
300	0
300	0
300	0
300	0
300	0
300	0
300	0
300	0
300	0
300	0
300	0
300	0
300	0
300	0
300	0
300	0
300	0
300	0
300	0
300	0
300	0
300	0
300	0
300	0
300	0
300	0
300	0
300	0
300	0
300	0
300	0
300	0
300	0
300	0
300	0
300	0
300	0
300	0
300	0
300	0
300	0
300	0
300	0
300	0
300	0
300	0
300	0
300	0
300	0
300	0
300	0
300	0
300	0
300	0
300	0
300	0
300	0
300	0
300	0
300	0
300	0
300	0
300	0
300	0
300	0
300	0
300	0
300	0
300	0
300	0
300	0
300	0
300	0
300	0
300	0
300	0
300	0
300	0
300	0
300	0
300	0
300	0
300	0
300	0
300	0
300	0
300	0
300	0
300	0
300	0
300	0
300	0
300	0
300	0
300	0
300	0
300	0
300	0
300	0
300	0
300	0
300	0
300	0
300	0
300	0
300	0
300	0
300	0
300	0
300	0
300	0
300	0
300	0
300	0
300	0
300	0
300	0
300	0
300	0
300	0
300	0
300	0
300	0
300	0
300	0
300	0
300	0
300	0
300	0
300	0
300	0
300	0
300	0
300	0
300	0
300	0
300	0
300	0
300	0
300	0
300	0
300	0
300	0
300	0
300	0
300	0
300	0
300	0
300	0
300	0
300	0
300	0
300	0
300	0
300	0
300	0
300	0
300	0
300	0
300	0
300	0
300	0
300	0
300	0
300	0
300	0
300	0
300	0
300	0
300	0
300	0
300	0
300	0
300	0
300	0
300	0
300	0
300	0
300	0
300	0
300	0
300	0
300	0
300	0
300	0
300	0
300	0
300	0
300	0
300	0
300	0
300	0
300	0
300	0
300	0
300	0
300	0
300	0
300	0
300	0
300	0
300	0
300	0
300	0
300	0
300	0
300	0
300	0
300	0
300	0
300	0
300	0
300	0
300	0
300	0
300	0
300	0
300	0
300	0
300	0
300	0
300	0
300	0
300	0
300	0
300	0
300	0
300	0
300	0
300	0
300	0
300	0
300	0
300	0
300	0
300	0
300	0
300	0
300	0
300	0
300	0
300	0
300	0
300	0
300	0
300	0
300	0
300	0
300	0
300	0
300	0
300	0
300	0
300	0
300	0
300	0
300	0
300	0
300	0
300	0
300	0
300	0
300	0
300	0
300	0
300	0
300	0
300	0
300	0
300	0
300	0
300	0
300	0
300	0
300	0
300	0
300	0
300	0
300	0
300	0
300	0
300	0
300	0
300	0
300	0
300	0.0011434
300	0.0011434
300	0.0011434
300	0.0011434
300	0.0011434
300	0.0011434
300	0.0011434
300	0.0011434
300	0.0011434
300	0.0011434
300	0.0011434
300	0.0011434
300	0.0011434
300	0.0011434
300	0.0011434
300	0.0011434
300	0.0011434
300	0.0011434
300	0.0011434
300	0.0011434
300	0.0011434
300	0.0011434
300	0.0011434
300	0.0011434
300	0.0011434
300	0.0011434
300	0.0011434
300	0.0011434
300	0.0011434
300	0.0011434
300	0.0011434
300	0.0011434
300	0.0011434
300	0.0011434
300	0.0011434
300	0.0011434
300	0.0011434
300	0.0011434
300	0.0011434
300	0.0011434
300	0.0011434
300	0.0011434
300	0.0011434
300	0.0011434
300	0.0011434
300	0.0011434
300	0.0011434
300	0.0011434
300	0.0011434
300	0.0011434
300	0.0011434
300	0.0011434
300	0.0011434
300	0.0011434
300	0.0011434
300	0.0011434
300	0.0011434
300	0.0011434
300	0.0011434
300	0.0011434
300	0.0011434
300	0.0011434
300	0.0011434
300	0.0011434
300	0.0011434
300	0.0011434
300	0.0011434
300	0.0011434
300	0.0011434
300	0.0011434
300	0.0011434
300	0.0011434
300	0.0011434
300	0.0011434
300	0.0011434
300	0.0011434
300	0.0011434
300	0.0011434
300	0.0011434
300	0.0011434
300	0.0011434
300	0.0011434
300	0.0011434
300	0.0011434
300	0.0011434
300	0.0011434
300	0.0011434
300	0.0011434
300	0.0011434
300	0.0011434
300	0.0011434
300	0.0011434
300	0.0011434
300	0.0011434
300	0.0011434
300	0.0011434
300	0.00583509
300	0.00583509
300	0.00583509
300	0.00583509
300	0.00583509
300	0.00583509
300	0.00583509
300	0.00583509
300	0.00583509
300	0.00583509
300	0.00583509
300	0.00583509
300	0.00583509
300	0.00583509
300	0.00583509
300	0.00583509
300	0.00583509
300	0.00583509
300	0.00583509
300	0.00583509
300	0.00583509
300	0.00583509
300	0.00583509
300	0.00583509
300	0.00583509
300	0.00583509
300	0.00583509
300	0.00583509
300	0.00583509
300	0.00583509
300	0.00583509
300	0.00583509
300	0.00583509
300	0.00583509
300	0.00583509
300	0.00583509
300	0.00583509
300	0.00583509
300	0.00583509
300	0.00583509
300	0.00583509
300	0.00583509
300	0.00583509
300	0.00583509
300	0.00583509
300	0.00583509
300	0.00583509
300	0.00583509
300	0.00583509
300	0.00583509
300	0.00583509
300	0.00583509
300	0.00583509
300	0.00583509
300	0.00583509
300	0.00583509
300	0.00583509
300	0.00583509
300	0.00583509
300	0.00583509
300	0.00583509
300	0.00583509
300	0.00583509
300	0.00583509
300	0.00583509
300	0.00583509
300	0.00583509
300	0.00583509
300	0.00583509
300	0.00583509
300	0.00583509
300	0.00583509
300	0.00583509
300	0.00583509
300	0.00583509
300	0.00583509
300	0.00583509
300	0.00583509
300	0.00583509
300	0.00583509
300	0.00583509
300	0.00583509
300	0.00583509
300	0.00583509
300	0.00583509
300	0.00583509
300	0.00583509
300	0.00583509
300	0.00583509
300	0.00583509
300	0.00583509
300	0.00583509
300	0.00583509
300	0.0163222
300	0.0163222
300	0.0163222
300	0.0163222
300	0.0163222
300	0.0163222
300	0.0163222
300	0.0163222
300	0.0163222
300	0.0163222
300	0.0163222
300	0.0163222
300	0.0163222
300	0.0163222
300	0.0163222
300	0.0163222
300	0.0163222
300	0.0163222
300	0.0163222
300	0.0163222
300	0.0163222
300	0.0163222
300	0.0163222
300	0.0163222
300	0.0163222
300	0.0163222
300	0.0163222
300	0.0163222
300	0.0163222
300	0.0163222
300	0.0163222
300	0.0163222
300	0.0163222
300	0.0163222
300	0.0163222
300	0.0163222
300	0.0163222
300	0.0163222
300	0.0163222
300	0.0163222
300	0.0163222
300	0.0163222
300	0.0163222
300	0.0163222
300	0.0163222
300	0.0163222
300	0.0163222
300	0.0163222
300	0.0163222
300	0.0163222
300	0.0163222
300	0.0163222
300	0.0163222
300	0.0163222
300	0.0163222
300	0.0163222
300	0.0163222
300	0.0163222
300	0.0163222
300	0.0163222
300	0.0163222
300	0.0163222
300	0.0163222
300	0.0163222
300	0.0163222
300	0.0163222
300	0.0163222
300	0.0163222
300	0.0163222
300	0.0163222
300	0.0163222
300	0.0163222
300	0.0163222
300	0.0163222
300	0.0163222
300	0.0163222
300	0.0163222
300	0.0163222
300	0.0163222
300	0.0163222
300	0.0163222
300	0.0163222
300	0.0163222
300	0.0163222
300	0.0163222
300	0.0163222
300	0.0163222
300	0.0163222
300	0.0163222
300	0.0347039
300	0.0347039
300	0.0347039
300	0.0347039
300	0.0347039
300	0.0347039
300	0.0347039
300	0.0347039
300	0.0347039
300	0.0347039
300	0.0347039
300	0.0347039
300	0.0347039
300	0.0347039
300	0.0347039
300	0.0347039
300	0.0347039
300	0.0347039
300	0.0347039
300	0.0347039
300	0.0347039
300	0.0347039
300	0.0347039
300	0.0347039
300	0.0347039
300	0.0347039
300	0.0347039
300	0.0347039
300	0.0347039
300	0.0347039
300	0.0347039
300	0.0347039
300	0.0347039
300	0.0347039
300	0.0347039
300	0.0347039
300	0.0347039
300	0.0347039
300	0.0347039
300	0.0347039
300	0.0347039
300	0.0347039
300	0.0347039
300	0.0347039
300	0.0347039
300	0.0347039
300	0.0347039
300	0.0347039
300	0.0347039
300	0.0347039
300	0.0347039
300	0.0347039
300	0.0347039
300	0.0347039
300	0.0347039
300	0.0347039
300	0.0347039
300	0.0347039
300	0.0347039
300	0.0347039
300	0.0347039
300	0.0347039
300	0.0347039
300	0.0347039
300	0.0347039
300	0.0347039
300	0.0347039
300	0.0347039
300	0.0347039
300	0.0347039
300	0.0347039
300	0.0347039
300	0.0347039
300	0.0347039
300	0.0347039
300	0.0347039
300	0.0347039
300	0.0347039
300	0.0347039
300	0.0347039
300	0.0347039
300	0.0347039
300	0.0347039
300	0.0347039
300	0.0347039
300	0.0347039
300	0.0347039
300	0.0347039
300	0.0347039
300	0.0629406
300	0.0629406
300	0.0629406
300	0.0629406
300	0.0629406
300	0.0629406
300	0.0629406
300	0.0629406
300	0.0629406
300	0.0629406
300	0.0629406
300	0.0629406
300	0.0629406
300	0.0629406
300	0.0629406
300	0.0629406
300	0.0629406
300	0.0629406
300	0.0629406
300	0.0629406
300	0.0629406
300	0.0629406
300	0.0629406
300	0.0629406
300	0.0629406
300	0.0629406
300	0.0629406
300	0.0629406
300	0.0629406
300	0.0629406
300	0.0629406
300	0.0629406
300	0.0629406
300	0.0629406
300	0.0629406
300	0.0629406
300	0.0629406
300	0.0629406
300	0.0629406
300	0.0629406
300	0.0629406
300	0.0629406
300	0.0629406
300	0.0629406
300	0.0629406
300	0.0629406
300	0.0629406
300	0.0629406
300	0.0629406
300	0.0629406
300	0.0629406
300	0.0629406
300	0.0629406
300	0.0629406
300	0.0629406
300	0.0629406
300	0.0629406
300	0.0629406
300	0.0629406
300	0.0629406
300	0.0629406
300	0.0629406
300	0.0629406
300	0.0629406
300	0.0629406
300	0.0629406
300	0.0629406
300	0.0629406
300	0.0629406
300	0.0629406
300	0.0629406
300	0.0629406
300	0.0629406
300	0.0629406
300	0.0629406
300	0.0629406
300	0.0629406
300	0.0629406
300	0.0629406
300	0.0629406
300	0.0629406
300	0.0629406
300	0.0629406
300	0.0629406
300	0.0629406
300	0.0629406
300	0.0629406
300	0.0629406
300	0.0629406
300	0.0629406
300	0.0629406
300	0.0629406
300	0.102862
300	0.102862
300	0.102862
300	0.102862
300	0.102862
300	0.102862
300	0.102862
300	0.102862
300	0.102862
300	0.102862
300	0.102862
300	0.102862
300	0.102862
300	0.102862
300	0.102862
300	0.102862
300	0.102862
300	0.102862
300	0.102862
300	0.102862
300	0.102862
300	0.102862
300	0.102862
300	0.102862
300	0.102862
300	0.102862
300	0.102862
300	0.102862
300	0.102862
300	0.102862
300	0.102862
300	0.102862
300	0.102862
300	0.102862
300	0.102862
300	0.102862
300	0.102862
300	0.102862
300	0.102862
300	0.102862
300	0.102862
300	0.102862
300	0.102862
300	0.102862
300	0.102862
300	0.102862
300	0.102862
300	0.102862
300	0.102862
300	0.102862
300	0.102862
300	0.102862
300	0.102862
300	0.102862
300	0.102862
300	0.102862
300	0.102862
300	0.102862
300	0.102862
300	0.102862
300	0.102862
300	0.102862
300	0.102862
300	0.102862
300	0.102862
300	0.102862
300	0.102862
300	0.102862
300	0.102862
300	0.102862
300	0.102862
300	0.102862
300	0.102862
300	0.102862
300	0.102862
300	0.102862
300	0.102862
300	0.102862
300	0.102862
300	0.102862
300	0.102862
300	0.102862
300	0.155984
300	0.155984
300	0.155984
300	0.155984
300	0.155984
300	0.155984
300	0.155984
300	0.155984
300	0.155984
300	0.155984
300	0.155984
300	0.155984
300	0.155984
300	0.155984
300	0.155984
300	0.155984
300	0.155984
300	0.155984
300	0.155984
300	0.155984
300	0.155984
300	0.155984
300	0.155984
300	0.155984
300	0.155984
300	0.155984
300	0.155984
300	0.155984
300	0.155984
300	0.155984
300	0.155984
300	0.155984
300	0.155984
300	0.155984
300	0.155984
300	0.155984
300	0.155984
300	0.155984
300	0.155984
300	0.155984
300	0.155984
300	0.155984
300	0.155984
300	0.155984
300	0.155984
300	0.155984
300	0.155984
300	0.155984
300	0.155984
300	0.155984
300	0.155984
300	0.155984
300	0.155984
300	0.155984
300	0.155984
300	0.155984
300	0.155984
300	0.155984
300	0.155984
300	0.155984
300	0.155984
300	0.155984
300	0.155984
300	0.155984
300	0.155984
300	0.155984
300	0.155984
300	0.155984
300	0.155984
300	0.155984
300	0.155984
300	0.155984
300	0.155984
300	0.155984
300	0.155984
300	0.155984
300	0.155984
300	0.155984
300	0.155984
300	0.155984
300	0.155984
300	0.155984
300	0.155984
300	0.223112
300	0.223112
300	0.223112
300	0.223112
300	0.223112
300	0.223112
300	0.223112
300	0.223112
300	0.223112
300	0.223112
300	0.223112
300	0.223112
300	0.223112
300	0.223112
300	0.223112
300	0.223112
300	0.223112
300	0.223112
300	0.223112
300	0.223112
300	0.223112
300	0.223112
300	0.223112
300	0.223112
300	0.223112
300	0.223112
300	0.223112
300	0.223112
300	0.223112
300	0.223112
300	0.223112
300	0.223112
300	0.223112
300	0.223112
300	0.223112
300	0.223112
300	0.223112
300	0.223112
300	0.223112
300	0.223112
300	0.223112
300	0.223112
300	0.223112
300	0.223112
300	0.223112
300	0.223112
300	0.223112
300	0.223112
300	0.223112
300	0.223112
300	0.223112
300	0.223112
300	0.223112
300	0.223112
300	0.223112
300	0.223112
300	0.223112
300	0.223112
300	0.223112
300	0.223112
300	0.223112
300	0.223112
300	0.223112
300	0.223112
300	0.223112
300	0.223112
300	0.223112
300	0.223112
300	0.223112
300	0.223112
300	0.223112
300	0.223112
300	0.223112
300	0.223112
300	0.223112
300	0.223112
300	0.223112
300	0.223112
300	0.223112
300	0.223112
300	0.304356
300	0.304356
300	0.304356
300	0.304356
300	0.304356
300	0.304356
300	0.304356
300	0.304356
300	0.304356
300	0.304356
300	0.304356
300	0.304356
300	0.304356
300	0.304356
300	0.304356
300	0.304356
300	0.304356
300	0.304356
300	0.304356
300	0.304356
300	0.304356
300	0.304356
300	0.304356
300	0.304356
300	0.304356
300	0.304356
300	0.304356
300	0.304356
300	0.304356
300	0.304356
300	0.304356
300	0.304356
300	0.304356
300	0.304356
300	0.304356
300	0.304356
300	0.304356
300	0.304356
300	0.304356
300	0.304356
300	0.304356
300	0.304356
300	0.304356
300	0.304356
300	0.304356
300	0.304356
300	0.304356
300	0.304356
300	0.304356
300	0.304356
300	0.304356
300	0.304356
300	0.304356
300	0.304356
300	0.304356
300	0.304356
300	0.304356
300	0.304356
300	0.304356
300	0.304356
300	0.304356
300	0.304356
300	0.304356
300	0.304356
300	0.304356
300	0.304356
300	0.304356
300	0.304356
300	0.304356
300	0.304356
300	0.304356
300	0.304356
300	0.304356
300	0.304356
300	0.304356
300	0.304356
300	0.304356
300	0.304356
300	0.304356
300	0.304356
300	0.304356
300	0.304356
300	0.399591
300	0.399591
300	0.399591
300	0.399591
300	0.399591
300	0.399591
300	0.399591
300	0.399591
300	0.399591
300	0.399591
300	0.399591
300	0.399591
300	0.399591
300	0.399591
300	0.399591
300	0.399591
300	0.399591
300	0.399591
300	0.399591
300	0.399591
300	0.399591
300	0.399591
300	0.399591
300	0.399591
300	0.399591
300	0.399591
300	0.399591
300	0.399591
300	0.399591
300	0.399591
300	0.399591
300	0.399591
300	0.399591
300	0.399591
300	0.399591
300	0.399591
300	0.399591
300	0.399591
300	0.399591
300	0.399591
300	0.399591
300	0.399591
300	0.399591
300	0.399591
300	0.399591
300	0.399591
300	0.399591
300	0.399591
300	0.399591
300	0.399591
300	0.399591
300	0.399591
300	0.399591
300	0.399591
300	0.399591
300	0.399591
300	0.399591
300	0.399591
300	0.399591
300	0.399591
300	0.399591
300	0.399591
300	0.399591
300	0.399591
300	0.399591
300	0.399591
300	0.399591
300	0.399591
300	0.399591
300	0.399591
300	0.399591
300	0.399591
300	0.399591
300	0.399591
300	0.399591
300	0.399591
300	0.399591
300	0.399591
300	0.399591
300	0.399591
300	0.399591
300	0.399591
300	0.399591
300	0.399591
300	0.508501
300	0.508501
300	0.508501
300	0.508501
300	0.508501
300	0.508501
300	0.508501
300	0.508501
300	0.508501
300	0.508501
300	0.508501
300	0.508501
300	0.508501
300	0.508501
300	0.508501
300	0.508501
300	0.508501
300	0.508501
300	0.508501
300	0.508501
300	0.508501
300	0.508501
300	0.508501
300	0.508501
300	0.508501
300	0.508501
300	0.508501
300	0.508501
300	0.508501
300	0.508501
300	0.508501
300	0.508501
300	0.508501
300	0.508501
300	0.508501
300	0.508501
300	0.508501
300	0.508501
300	0.508501
300	0.508501
300	0.508501
300	0.508501
300	0.508501
300	0.508501
300	0.508501
300	0.508501
300	0.508501
300	0.508501
300	0.508501
300	0.508501
300	0.508501
300	0.508501
300	0.508501
300	0.508501
300	0.508501
300	0.508501
300	0.508501
300	0.508501
300	0.508501
300	0.508501
300	0.508501
300	0.508501
300	0.508501
300	0.508501
300	0.508501
300	0.508501
300	0.508501
300	0.508501
300	0.508501
300	0.508501
300	0.508501
300	0.508501
300	0.508501
300	0.508501
300	0.508501
300	0.508501
300	0.508501
300	0.630566
300	0.630566
300	0.630566
300	0.630566
300	0.630566
300	0.630566
300	0.630566
300	0.630566
300	0.630566
300	0.630566
300	0.630566
300	0.630566
300	0.630566
300	0.630566
300	0.630566
300	0.630566
300	0.630566
300	0.630566
300	0.630566
300	0.630566
300	0.630566
300	0.630566
300	0.630566
300	0.630566
300	0.630566
300	0.630566
300	0.630566
300	0.630566
300	0.630566
300	0.630566
300	0.630566
300	0.630566
300	0.630566
300	0.630566
300	0.630566
300	0.630566
300	0.630566
300	0.630566
300	0.630566
300	0.630566
300	0.630566
300	0.630566
300	0.630566
300	0.630566
300	0.630566
300	0.630566
300	0.630566
300	0.630566
300	0.630566
300	0.630566
300	0.630566
300	0.630566
300	0.630566
300	0.630566
300	0.630566
300	0.630566
300	0.630566
300	0.630566
300	0.630566
300	0.630566
300	0.630566
300	0.630566
300	0.630566
300	0.630566
300	0.630566
300	0.630566
300	0.630566
300	0.630566
300	0.630566
300	0.630566
300	0.630566
300	0.630566
300	0.630566
300	0.630566
300	0.630566
300	0.630566
300	0.765293
300	0.765293
300	0.765293
300	0.765293
300	0.765293
300	0.765293
300	0.765293
300	0.765293
300	0.765293
300	0.765293
300	0.765293
300	0.765293
300	0.765293
300	0.765293
300	0.765293
300	0.765293
300	0.765293
300	0.765293
300	0.765293
300	0.765293
300	0.765293
300	0.765293
300	0.765293
300	0.765293
300	0.765293
300	0.765293
300	0.765293
300	0.765293
300	0.765293
300	0.765293
300	0.765293
300	0.765293
300	0.765293
300	0.765293
300	0.765293
300	0.765293
300	0.765293
300	0.765293
300	0.765293
300	0.765293
300	0.765293
300	0.765293
300	0.765293
300	0.765293
300	0.765293
300	0.765293
300	0.765293
300	0.765293
300	0.765293
300	0.765293
300	0.765293
300	0.765293
300	0.765293
300	0.765293
300	0.765293
300	0.765293
300	0.765293
300	0.765293
300	0.765293
300	0.765293
300	0.765293
300	0.765293
300	0.765293
300	0.765293
300	0.765293
300	0.765293
300	0.765293
300	0.765293
300	0.765293
300	0.765293
300	0.765293
300	0.765293
300	0.765293
300	0.765293
300	0.765293
300	0.765293
300	0.912027
300	0.912027
300	0.912027
300	0.912027
300	0.912027
300	0.912027
300	0.912027
300	0.912027
300	0.912027
300	0.912027
300	0.912027
300	0.912027
300	0.912027
300	0.912027
300	0.912027
300	0.912027
300	0.912027
300	0.912027
300	0.912027
300	0.912027
300	0.912027
300	0.912027
300	0.912027
300	0.912027
300	0.912027
300	0.912027
300	0.912027
300	0.912027
300	0.912027
300	0.912027
300	0.912027
300	0.912027
300	0.912027
300	0.912027
300	0.912027
300	0.912027
300	0.912027
300	0.912027
300	0.912027
300	0.912027
300	0.912027
300	0.912027
300	0.912027
300	0.912027
300	0.912027
300	0.912027
300	0.912027
300	0.912027
300	0.912027
300	0.912027
300	0.912027
300	0.912027
300	0.912027
300	0.912027
300	0.912027
300	0.912027
300	0.912027
300	0.912027
300	0.912027
300	0.912027
300	0.912027
300	0.912027
300	0.912027
300	0.912027
300	0.912027
300	0.912027
300	0.912027
300	0.912027
300	0.912027
300	0.912027
300	0.912027
300	0.912027
300	0.912027
300	0.912027
300	0.912027
300	0.912027
300	0.912027
300	1.06993
300	1.06993
300	1.06993
300	1.06993
300	1.06993
300	1.06993
300	1.06993
300	1.06993
300	1.06993
300	1.06993
300	1.06993
300	1.06993
300	1.06993
300	1.06993
300	1.06993
300	1.06993
300	1.06993
300	1.06993
300	1.06993
300	1.06993
300	1.06993
300	1.06993
300	1.06993
300	1.06993
300	1.06993
300	1.06993
300	1.06993
300	1.06993
300	1.06993
300	1.06993
300	1.06993
300	1.06993
300	1.06993
300	1.06993
300	1.06993
300	1.06993
300	1.06993
300	1.06993
300	1.06993
300	1.06993
300	1.06993
300	1.06993
300	1.06993
300	1.06993
300	1.06993
300	1.06993
300	1.06993
300	1.06993
300	1.06993
300	1.06993
300	1.06993
300	1.06993
300	1.06993
300	1.06993
300	1.06993
300	1.06993
300	1.06993
300	1.06993
300	1.06993
300	1.06993
300	1.06993
300	1.06993
300	1.06993
300	1.06993
300	1.06993
300	1.06993
300	1.06993
300	1.06993
300	1.06993
300	1.06993
300	1.06993
300	1.06993
300	1.06993
300	1.06993
300	1.06993
300	1.23821
300	1.23821
300	1.23821
300	1.23821
300	1.23821
300	1.23821
300	1.23821
300	1.23821
300	1.23821
300	1.23821
300	1.23821
300	1.23821
300	1.23821
300	1.23821
300	1.23821
300	1.23821
300	1.23821
300	1.23821
300	1.23821
300	1.23821
300	1.23821
300	1.23821
300	1.23821
300	1.23821
300	1.23821
300	1.23821
300	1.23821
300	1.23821
300	1.23821
300	1.23821
300	1.23821
300	1.23821
300	1.23821
300	1.23821
300	1.23821
300	1.23821
300	1.23821
300	1.23821
300	1.23821
300	1.23821
300	1.23821
300	1.23821
300	1.23821
300	1.23821
300	1.23821
300	1.23821
300	1.23821
300	1.23821
300	1.23821
300	1.23821
300	1.23821
300	1.23821
300	1.23821
300	1.23821
300	1.23821
300	1.23821
300	1.23821
300	1.23821
300	1.23821
300	1.23821
300	1.23821
300	1.23821
300	1.23821
300	1.23821
300	1.23821
300	1.23821
300	1.23821
300	1.23821
300	1.23821
300	1.23821
300	1.23821
300	1.23821
300	1.23821
300	1.23821
300	1.41631
300	1.41631
300	1.41631
300	1.41631
300	1.41631
300	1.41631
300	1.41631
300	1.41631
300	1.41631
300	1.41631
300	1.41631
300	1.41631
300	1.41631
300	1.41631
300	1.41631
300	1.41631
300	1.41631
300	1.41631
300	1.41631
300	1.41631
300	1.41631
300	1.41631
300	1.41631
300	1.41631
300	1.41631
300	1.41631
300	1.41631
300	1.41631
300	1.41631
300	1.41631
300	1.41631
300	1.41631
300	1.41631
300	1.41631
300	1.41631
300	1.41631
300	1.41631
300	1.41631
300	1.41631
300	1.41631
300	1.41631
300	1.41631
300	1.41631
300	1.41631
300	1.41631
300	1.41631
300	1.41631
300	1.41631
300	1.41631
300	1.41631
300	1.41631
300	1.41631
300	1.41631
300	1.41631
300	1.41631
300	1.41631
300	1.41631
300	1.41631
300	1.41631
300	1.41631
300	1.41631
300	1.41631
300	1.41631
300	1.41631
300	1.41631
300	1.41631
300	1.41631
300	1.41631
300	1.41631
300	1.41631
300	1.41631
300	1.41631
300	1.41631
300	1.41631
300	1.41631
300	1.41631
300	1.60376
300	1.60376
300	1.60376
300	1.60376
300	1.60376
300	1.60376
300	1.60376
300	1.60376
300	1.60376
300	1.60376
300	1.60376
300	1.60376
300	1.60376
300	1.60376
300	1.60376
300	1.60376
300	1.60376
300	1.60376
300	1.60376
300	1.60376
300	1.60376
300	1.60376
300	1.60376
300	1.60376
300	1.60376
300	1.60376
300	1.60376
300	1.60376
300	1.60376
300	1.60376
300	1.60376
300	1.60376
300	1.60376
300	1.60376
300	1.60376
300	1.60376
300	1.60376
300	1.60376
300	1.60376
300	1.60376
300	1.60376
300	1.60376
300	1.60376
300	1.60376
300	1.60376
300	1.60376
300	1.60376
300	1.60376
300	1.60376
300	1.60376
300	1.60376
300	1.60376
300	1.60376
300	1.60376
300	1.60376
300	1.60376
300	1.60376
300	1.60376
300	1.60376
300	1.60376
300	1.60376
300	1.60376
300	1.60376
300	1.60376
300	1.60376
300	1.60376
300	1.60376
300	1.60376
300	1.60376
300	1.60376
300	1.60376
300	1.60376
300	1.60376
300	1.60376
300	1.79988
300	1.79988
300	1.79988
300	1.79988
300	1.79988
300	1.79988
300	1.79988
300	1.79988
300	1.79988
300	1.79988
300	1.79988
300	1.79988
300	1.79988
300	1.79988
300	1.79988
300	1.79988
300	1.79988
300	1.79988
300	1.79988
300	1.79988
300	1.79988
300	1.79988
300	1.79988
300	1.79988
300	1.79988
300	1.79988
300	1.79988
300	1.79988
300	1.79988
300	1.79988
300	1.79988
300	1.79988
300	1.79988
300	1.79988
300	1.79988
300	1.79988
300	1.79988
300	1.79988
300	1.79988
300	1.79988
300	1.79988
300	1.79988
300	1.79988
300	1.79988
300	1.79988
300	1.79988
300	1.79988
300	1.79988
300	1.79988
300	1.79988
300	1.79988
300	1.79988
300	1.79988
300	1.79988
300	1.79988
300	1.79988
300	1.79988
300	1.79988
300	1.79988
300	1.79988
300	1.79988
300	1.79988
300	1.79988
300	1.79988
300	1.79988
300	1.79988
300	1.79988
300	1.79988
300	1.79988
300	1.79988
300	1.79988
300	1.79988
300	1.79988
300	2.00402
300	2.00402
300	2.00402
300	2.00402
300	2.00402
300	2.00402
300	2.00402
300	2.00402
300	2.00402
300	2.00402
300	2.00402
300	2.00402
300	2.00402
300	2.00402
300	2.00402
300	2.00402
300	2.00402
300	2.00402
300	2.00402
300	2.00402
300	2.00402
300	2.00402
300	2.00402
300	2.00402
300	2.00402
300	2.00402
300	2.00402
300	2.00402
300	2.00402
300	2.00402
300	2.00402
300	2.00402
300	2.00402
300	2.00402
300	2.00402
300	2.00402
300	2.00402
300	2.00402
300	2.00402
300	2.00402
300	2.00402
300	2.00402
300	2.00402
300	2.00402
300	2.00402
300	2.00402
300	2.00402
300	2.00402
300	2.00402
300	2.00402
300	2.00402
300	2.00402
300	2.00402
300	2.00402
300	2.00402
300	2.00402
300	2.00402
300	2.00402
300	2.00402
300	2.00402
300	2.00402
300	2.00402
300	2.00402
300	2.00402
300	2.00402
300	2.00402
300	2.00402
300	2.00402
300	2.00402
300	2.00402
300	2.00402
300	2.00402
300	2.00402
300	2.00402
300	2.00402
300	2.21577
300	2.21577
300	2.21577
300	2.21577
300	2.21577
300	2.21577
300	2.21577
300	2.21577
300	2.21577
300	2.21577
300	2.21577
300	2.21577
300	2.21577
300	2.21577
300	2.21577
300	2.21577
300	2.21577
300	2.21577
300	2.21577
300	2.21577
300	2.21577
300	2.21577
300	2.21577
300	2.21577
300	2.21577
300	2.21577
300	2.21577
300	2.21577
300	2.21577
300	2.21577
300	2.21577
300	2.21577
300	2.21577
300	2.21577
300	2.21577
300	2.21577
300	2.21577
300	2.21577
300	2.21577
300	2.21577
[truncated: 1,046,576+ more rows]
