# Supplementary material for: Improved GOA-based fuzzy PI speed control of PMSM with predictive current regulation
Source: PLoS One. 2025 Jan 30;20(1):e0318094. doi: 10.1371/journal.pone.0318094 (PMC11781750; doi:10.1371/journal.pone.0318094)
Supplement: S1 Data — (ZIP) [file pone.0318094.s001.zip › data/speed loading and unloading -fuzzy PI.xlsx]

## Sheet: Sheet1
300	0
300	0
300	0
300	0
300	0.0011434
300	0.00583509
300	0.0163222
300	0.0347039
300	0.0629406
300	0.102862
300	0.155984
300	0.223112
300	0.304356
300	0.399591
300	0.508501
300	0.630566
300	0.765293
300	0.912027
300	1.06993
300	1.23821
300	1.41631
300	1.60376
300	1.79988
300	2.00402
300	2.21577
300	2.43479
300	2.66052
300	2.89244
300	3.13025
300	3.3737
300	3.62234
300	3.87588
300	4.13406
300	4.39665
300	4.66342
300	4.93399
300	5.20817
300	5.48579
300	5.76651
300	6.05018
300	6.33667
300	6.62567
300	6.91708
300	7.21077
300	7.50665
300	7.80462
300	8.10444
300	8.40601
300	8.70927
300	9.01415
300	9.32058
300	9.62835
300	9.93739
300	10.2477
300	10.5591
300	10.8718
300	11.1855
300	11.5003
300	11.816
300	12.1325
300	12.4499
300	12.768
300	13.087
300	13.4066
300	13.7267
300	14.0474
300	14.3687
300	14.6906
300	15.0129
300	15.3355
300	15.6586
300	15.9821
300	16.3059
300	16.6301
300	16.9547
300	17.2796
300	17.6047
300	17.9302
300	18.2559
300	18.5818
300	18.908
300	19.2343
300	19.5608
300	19.8875
300	20.2143
300	20.5413
300	20.8685
300	21.1958
300	21.5232
300	21.8507
300	22.1784
300	22.506
300	22.8337
300	23.1616
300	23.4896
300	23.8177
300	24.146
300	24.4744
300	24.8028
300	25.1312
300	25.4596
300	25.788
300	26.1166
300	26.4452
300	26.7738
300	27.1025
300	27.4313
300	27.7602
300	28.089
300	28.4178
300	28.7467
300	29.0756
300	29.4046
300	29.7336
300	30.0627
300	30.3918
300	30.721
300	31.0502
300	31.3795
300	31.7089
300	32.0383
300	32.3675
300	32.6968
300	33.026
300	33.3552
300	33.6844
300	34.0137
300	34.3429
300	34.6721
300	35.0013
300	35.3305
300	35.6596
300	35.9888
300	36.3179
300	36.647
300	36.976
300	37.3051
300	37.6343
300	37.9634
300	38.2927
300	38.6219
300	38.9512
300	39.2804
300	39.6097
300	39.939
300	40.2682
300	40.5974
300	40.9266
300	41.2557
300	41.5847
300	41.9138
300	42.2428
300	42.5719
300	42.901
300	43.2301
300	43.5592
300	43.8885
300	44.2177
300	44.547
300	44.8763
300	45.2055
300	45.5347
300	45.8639
300	46.193
300	46.5221
300	46.8512
300	47.1802
300	47.5093
300	47.8383
300	48.1674
300	48.4966
300	48.8258
300	49.155
300	49.4843
300	49.8134
300	50.1426
300	50.4716
300	50.8006
300	51.1296
300	51.4586
300	51.7876
300	52.1165
300	52.4454
300	52.7743
300	53.1031
300	53.4319
300	53.7606
300	54.0893
300	54.4179
300	54.7465
300	55.0751
300	55.4036
300	55.7321
300	56.0606
300	56.389
300	56.7175
300	57.0461
300	57.3746
300	57.7032
300	58.032
300	58.3609
300	58.6897
300	59.0186
300	59.3476
300	59.6766
300	60.0057
300	60.3347
300	60.6638
300	60.9929
300	61.322
300	61.651
300	61.98
300	62.309
300	62.6379
300	62.967
300	63.296
300	63.6251
300	63.9543
300	64.2835
300	64.6126
300	64.9418
300	65.2709
300	65.6
300	65.929
300	66.2579
300	66.5869
300	66.916
300	67.2451
300	67.5742
300	67.9032
300	68.2323
300	68.5612
300	68.8903
300	69.2194
300	69.5485
300	69.8776
300	70.2067
300	70.5357
300	70.8647
300	71.1938
300	71.5229
300	71.852
300	72.1811
300	72.5102
300	72.8392
300	73.1682
300	73.4971
300	73.8261
300	74.1551
300	74.484
300	74.8129
300	75.1418
300	75.4707
300	75.7996
300	76.1286
300	76.4576
300	76.7868
300	77.116
300	77.4452
300	77.7743
300	78.1034
300	78.4326
300	78.7617
300	79.0909
300	79.4199
300	79.749
300	80.078
300	80.407
300	80.7361
300	81.0653
300	81.3945
300	81.7236
300	82.0526
300	82.3817
300	82.7107
300	83.0397
300	83.3688
300	83.6979
300	84.027
300	84.356
300	84.6849
300	85.0138
300	85.3427
300	85.6714
300	86.0003
300	86.3291
300	86.6578
300	86.9867
300	87.3155
300	87.6443
300	87.9731
300	88.302
300	88.6309
300	88.9598
300	89.2888
300	89.6178
300	89.9468
300	90.2759
300	90.6049
300	90.9339
300	91.263
300	91.592
300	91.9211
300	92.2502
300	92.5793
300	92.9085
300	93.2376
300	93.5667
300	93.8958
300	94.2249
300	94.5539
300	94.883
300	95.2119
300	95.5408
300	95.8697
300	96.1986
300	96.5274
300	96.8562
300	97.1851
300	97.514
300	97.843
300	98.172
300	98.501
300	98.8299
300	99.1589
300	99.4878
300	99.8167
300	100.146
300	100.474
300	100.803
300	101.132
300	101.461
300	101.79
300	102.119
300	102.448
300	102.777
300	103.106
300	103.435
300	103.764
300	104.093
300	104.421
300	104.75
300	105.079
300	105.408
300	105.737
300	106.066
300	106.395
300	106.724
300	107.053
300	107.382
300	107.711
300	108.039
300	108.368
300	108.697
300	109.026
300	109.355
300	109.684
300	110.013
300	110.342
300	110.671
300	110.999
300	111.328
300	111.657
300	111.986
300	112.315
300	112.644
300	112.973
300	113.302
300	113.631
300	113.96
300	114.289
300	114.618
300	114.947
300	115.276
300	115.605
300	115.934
300	116.263
300	116.592
300	116.921
300	117.25
300	117.579
300	117.908
300	118.238
300	118.567
300	118.896
300	119.225
300	119.554
300	119.883
300	120.213
300	120.542
300	120.871
300	121.2
300	121.53
300	121.859
300	122.188
300	122.517
300	122.846
300	123.176
300	123.505
300	123.834
300	124.163
300	124.493
300	124.822
300	125.151
300	125.48
300	125.81
300	126.139
300	126.468
300	126.797
300	127.127
300	127.456
300	127.785
300	128.115
300	128.444
300	128.773
300	129.102
300	129.432
300	129.761
300	130.09
300	130.42
300	130.749
300	131.079
300	131.408
300	131.737
300	132.067
300	132.396
300	132.725
300	133.054
300	133.383
300	133.713
300	134.042
300	134.371
300	134.7
300	135.029
300	135.358
300	135.687
300	136.016
300	136.345
300	136.675
300	137.004
300	137.333
300	137.663
300	137.992
300	138.322
300	138.651
300	138.98
300	139.309
300	139.638
300	139.967
300	140.296
300	140.625
300	140.954
300	141.283
300	141.612
300	141.941
300	142.27
300	142.599
300	142.927
300	143.256
300	143.585
300	143.914
300	144.242
300	144.571
300	144.9
300	145.229
300	145.558
300	145.888
300	146.217
300	146.546
300	146.875
300	147.204
300	147.533
300	147.862
300	148.191
300	148.52
300	148.848
300	149.177
300	149.506
300	149.835
300	150.163
300	150.492
300	150.82
300	151.149
300	151.478
300	151.807
300	152.136
300	152.465
300	152.794
300	153.122
300	153.451
300	153.78
300	154.109
300	154.438
300	154.767
300	155.096
300	155.425
300	155.754
300	156.082
300	156.411
300	156.739
300	157.068
300	157.397
300	157.725
300	158.054
300	158.382
300	158.71
300	159.039
300	159.367
300	159.695
300	160.024
300	160.352
300	160.681
300	161.009
300	161.338
300	161.666
300	161.995
300	162.323
300	162.651
300	162.98
300	163.308
300	163.636
300	163.964
300	164.292
300	164.62
300	164.948
300	165.276
300	165.604
300	165.932
300	166.26
300	166.588
300	166.915
300	167.243
300	167.571
300	167.899
300	168.227
300	168.555
300	168.883
300	169.211
300	169.539
300	169.866
300	170.194
300	170.522
300	170.85
300	171.177
300	171.505
300	171.833
300	172.161
300	172.489
300	172.817
300	173.145
300	173.473
300	173.801
300	174.129
300	174.457
300	174.785
300	175.113
300	175.441
300	175.769
300	176.097
300	176.426
300	176.754
300	177.082
300	177.411
300	177.739
300	178.067
300	178.395
300	178.724
300	179.052
300	179.38
300	179.708
300	180.036
300	180.365
300	180.693
300	181.021
300	181.349
300	181.677
300	182.005
300	182.333
300	182.661
300	182.989
300	183.317
300	183.645
300	183.973
300	184.301
300	184.628
300	184.956
300	185.283
300	185.611
300	185.938
300	186.266
300	186.593
300	186.92
300	187.247
300	187.574
300	187.9
300	188.227
300	188.553
300	188.88
300	189.206
300	189.532
300	189.857
300	190.183
300	190.508
300	190.834
300	191.158
300	191.483
300	191.807
300	192.132
300	192.456
300	192.779
300	193.103
300	193.426
300	193.748
300	194.071
300	194.393
300	194.715
300	195.036
300	195.358
300	195.68
300	196.001
300	196.323
300	196.644
300	196.965
300	197.286
300	197.607
300	197.928
300	198.248
300	198.568
300	198.889
300	199.209
300	199.529
300	199.85
300	200.17
300	200.49
300	200.81
300	201.129
300	201.449
300	201.769
300	202.088
300	202.408
300	202.728
300	203.047
300	203.367
300	203.686
300	204.005
300	204.325
300	204.644
300	204.964
300	205.284
300	205.603
300	205.923
300	206.242
300	206.561
300	206.881
300	207.2
300	207.52
300	207.84
300	208.159
300	208.479
300	208.798
300	209.118
300	209.438
300	209.758
300	210.077
300	210.397
300	210.717
300	211.037
300	211.357
300	211.677
300	211.997
300	212.317
300	212.637
300	212.957
300	213.277
300	213.597
300	213.917
300	214.237
300	214.557
300	214.877
300	215.197
300	215.517
300	215.837
300	216.157
300	216.477
300	216.797
300	217.117
300	217.437
300	217.757
300	218.077
300	218.397
300	218.717
300	219.037
300	219.357
300	219.677
300	219.997
300	220.317
300	220.636
300	220.956
300	221.276
300	221.596
300	221.916
300	222.236
300	222.556
300	222.876
300	223.196
300	223.516
300	223.836
300	224.156
300	224.476
300	224.796
300	225.117
300	225.437
300	225.757
300	226.077
300	226.397
300	226.717
300	227.037
300	227.357
300	227.677
300	227.997
300	228.317
300	228.637
300	228.957
300	229.277
300	229.597
300	229.917
300	230.238
300	230.558
300	230.878
300	231.198
300	231.518
300	231.838
300	232.158
300	232.478
300	232.798
300	233.118
300	233.439
300	233.759
300	234.079
300	234.398
300	234.718
300	235.038
300	235.358
300	235.679
300	235.999
300	236.319
300	236.639
300	236.959
300	237.279
300	237.599
300	237.919
300	238.238
300	238.557
300	238.877
300	239.196
300	239.515
300	239.835
300	240.154
300	240.474
300	240.794
300	241.113
300	241.433
300	241.753
300	242.073
300	242.393
300	242.713
300	243.033
300	243.353
300	243.673
300	243.994
300	244.315
300	244.635
300	244.956
300	245.277
300	245.598
300	245.919
300	246.24
300	246.561
300	246.882
300	247.203
300	247.525
300	247.846
300	248.167
300	248.488
300	248.81
300	249.131
300	249.452
300	249.774
300	250.095
300	250.417
300	250.738
300	251.059
300	251.381
300	251.702
300	252.023
300	252.345
300	252.666
300	252.987
300	253.308
300	253.63
300	253.951
300	254.272
300	254.594
300	254.915
300	255.236
300	255.558
300	255.879
300	256.2
300	256.521
300	256.842
300	257.163
300	257.484
300	257.805
300	258.127
300	258.448
300	258.769
300	259.09
300	259.411
300	259.732
300	260.053
300	260.374
300	260.695
300	261.016
300	261.337
300	261.658
300	261.979
300	262.3
300	262.621
300	262.942
300	263.263
300	263.584
300	263.905
300	264.226
300	264.547
300	264.868
300	265.189
300	265.51
300	265.831
300	266.152
300	266.473
300	266.794
300	267.115
300	267.436
300	267.757
300	268.079
300	268.4
300	268.721
300	269.042
300	269.363
300	269.684
300	270.005
300	270.327
300	270.648
300	270.969
300	271.291
300	271.612
300	271.934
300	272.255
300	272.577
300	272.898
300	273.22
300	273.541
300	273.863
300	274.185
300	274.507
300	274.828
300	275.15
300	275.472
300	275.793
300	276.115
300	276.437
300	276.759
300	277.081
300	277.402
300	277.724
300	278.046
300	278.368
300	278.689
300	279.011
300	279.333
300	279.655
300	279.976
300	280.298
300	280.62
300	280.941
300	281.263
300	281.585
300	281.906
300	282.228
300	282.55
300	282.872
300	283.193
300	283.515
300	283.837
300	284.159
300	284.48
300	284.802
300	285.124
300	285.446
300	285.768
300	286.089
300	286.411
300	286.733
300	287.055
300	287.377
300	287.699
300	288.02
300	288.342
300	288.664
300	288.986
300	289.308
300	289.629
300	289.951
300	290.273
300	290.594
300	290.916
300	291.237
300	291.558
300	291.88
300	292.201
300	292.522
300	292.843
300	293.164
300	293.485
300	293.806
300	294.127
300	294.448
300	294.769
300	295.09
300	295.411
300	295.732
300	296.052
300	296.373
300	296.694
300	297.014
300	297.335
300	297.656
300	297.976
300	298.296
300	298.617
300	298.937
300	299.257
300	299.578
300	299.898
300	300.219
300	300.54
300	300.86
300	301.181
300	301.501
300	301.822
300	302.141
300	302.461
300	302.78
300	303.098
300	303.415
300	303.731
300	304.045
300	304.359
300	304.671
300	304.982
300	305.292
300	305.6
300	305.907
300	306.212
300	306.515
300	306.817
300	307.117
300	307.415
300	307.712
300	308.006
300	308.298
300	308.588
300	308.876
300	309.162
300	309.446
300	309.727
300	310.006
300	310.283
300	310.558
300	310.831
300	311.102
300	311.37
300	311.636
300	311.9
300	312.162
300	312.421
300	312.678
300	312.933
300	313.185
300	313.435
300	313.682
300	313.927
300	314.17
300	314.411
300	314.649
300	314.886
300	315.12
300	315.351
300	315.581
300	315.808
300	316.032
300	316.255
300	316.475
300	316.693
300	316.909
300	317.123
300	317.335
300	317.545
300	317.752
300	317.957
300	318.159
300	318.36
300	318.558
300	318.755
300	318.949
300	319.142
300	319.332
300	319.52
300	319.706
300	319.89
300	320.072
300	320.252
300	320.43
300	320.606
300	320.781
300	320.953
300	321.123
300	321.291
300	321.457
300	321.622
300	321.784
300	321.945
300	322.104
300	322.261
300	322.416
300	322.569
300	322.721
300	322.871
300	323.019
300	323.166
300	323.31
300	323.453
300	323.594
300	323.733
300	323.871
300	324.007
300	324.142
300	324.274
300	324.405
300	324.535
300	324.663
300	324.789
300	324.914
300	325.037
300	325.158
300	325.278
300	325.396
300	325.513
300	325.628
300	325.742
300	325.854
300	325.964
300	326.073
300	326.181
300	326.287
300	326.392
300	326.495
300	326.597
300	326.698
300	326.797
300	326.894
300	326.991
300	327.086
300	327.18
300	327.272
300	327.363
300	327.452
300	327.541
300	327.628
300	327.714
300	327.799
300	327.882
300	327.964
300	328.045
300	328.124
300	328.203
300	328.28
300	328.356
300	328.431
300	328.505
300	328.578
300	328.649
300	328.719
300	328.789
300	328.857
300	328.924
300	328.99
300	329.055
300	329.119
300	329.182
300	329.244
300	329.305
300	329.364
300	329.422
300	329.48
300	329.536
300	329.592
300	329.647
300	329.7
300	329.753
300	329.805
300	329.855
300	329.905
300	329.954
300	330.001
300	330.048
300	330.093
300	330.137
300	330.181
300	330.223
300	330.264
300	330.305
300	330.344
300	330.383
300	330.421
300	330.458
300	330.494
300	330.529
300	330.564
300	330.598
300	330.632
300	330.664
300	330.696
300	330.727
300	330.757
300	330.787
300	330.815
300	330.843
300	330.871
300	330.897
300	330.923
300	330.948
300	330.973
300	330.996
300	331.019
300	331.042
300	331.063
300	331.084
300	331.104
300	331.124
300	331.143
300	331.161
300	331.178
300	331.195
300	331.211
300	331.226
300	331.241
300	331.255
300	331.269
300	331.282
300	331.294
300	331.306
300	331.317
300	331.328
300	331.338
300	331.347
300	331.356
300	331.364
300	331.372
300	331.379
300	331.385
300	331.392
300	331.397
300	331.402
300	331.407
300	331.411
300	331.414
300	331.417
300	331.42
300	331.422
300	331.423
300	331.424
300	331.425
300	331.425
300	331.425
300	331.424
300	331.423
300	331.421
300	331.418
300	331.416
300	331.412
300	331.409
300	331.405
300	331.4
300	331.395
300	331.39
300	331.384
300	331.378
300	331.372
300	331.365
300	331.357
300	331.35
300	331.342
300	331.333
300	331.325
300	331.316
300	331.306
300	331.296
300	331.285
300	331.275
300	331.264
300	331.252
300	331.24
300	331.228
300	331.215
300	331.202
300	331.189
300	331.175
300	331.16
300	331.146
300	331.131
300	331.116
300	331.1
300	331.084
300	331.068
300	331.051
300	331.034
300	331.017
300	331
300	330.982
300	330.964
300	330.946
300	330.927
300	330.908
300	330.889
300	330.869
300	330.849
300	330.829
300	330.809
300	330.788
300	330.767
300	330.745
300	330.724
300	330.702
300	330.679
300	330.657
300	330.634
300	330.611
300	330.588
300	330.564
300	330.541
300	330.516
300	330.492
300	330.468
300	330.443
300	330.418
300	330.393
300	330.368
300	330.342
300	330.317
300	330.29
300	330.264
300	330.237
300	330.211
300	330.184
300	330.157
300	330.13
300	330.103
300	330.076
300	330.049
300	330.021
300	329.994
300	329.966
300	329.937
300	329.909
300	329.88
300	329.851
300	329.822
300	329.793
300	329.763
300	329.733
300	329.703
300	329.672
300	329.641
300	329.61
300	329.579
300	329.547
300	329.515
300	329.482
300	329.45
300	329.417
300	329.384
300	329.351
300	329.318
300	329.284
300	329.251
300	329.218
300	329.184
300	329.15
300	329.116
300	329.083
300	329.049
300	329.015
300	328.981
300	328.947
300	328.912
300	328.878
300	328.843
300	328.809
300	328.774
300	328.74
300	328.705
300	328.67
300	328.635
300	328.6
300	328.565
300	328.53
300	328.494
300	328.459
300	328.423
300	328.388
300	328.352
300	328.316
300	328.28
300	328.244
300	328.208
300	328.172
300	328.135
300	328.099
300	328.062
300	328.026
300	327.989
300	327.952
300	327.915
300	327.878
300	327.841
300	327.804
300	327.767
300	327.729
300	327.692
300	327.655
300	327.617
300	327.58
300	327.542
300	327.505
300	327.467
300	327.429
300	327.391
300	327.353
300	327.315
300	327.277
300	327.239
300	327.201
300	327.163
300	327.125
300	327.087
300	327.048
300	327.01
300	326.972
300	326.934
300	326.895
300	326.857
300	326.819
300	326.78
300	326.742
300	326.703
300	326.665
300	326.626
300	326.587
300	326.549
300	326.51
300	326.471
300	326.432
300	326.393
300	326.354
300	326.315
300	326.276
300	326.237
300	326.198
300	326.159
300	326.12
300	326.08
300	326.041
300	326.001
300	325.962
300	325.923
300	325.884
300	325.844
300	325.805
300	325.765
300	325.726
300	325.687
300	325.647
300	325.608
300	325.568
300	325.529
300	325.489
300	325.45
300	325.41
300	325.371
300	325.331
300	325.291
300	325.251
300	325.212
300	325.172
300	325.133
300	325.093
300	325.054
300	325.014
300	324.975
300	324.935
300	324.895
300	324.855
300	324.815
300	324.776
300	324.736
300	324.697
300	324.657
300	324.618
300	324.578
300	324.539
300	324.499
300	324.46
300	324.42
300	324.38
300	324.341
300	324.301
300	324.261
300	324.22
300	324.18
300	324.14
300	324.099
300	324.059
300	324.019
300	323.979
300	323.938
300	323.899
300	323.859
300	323.819
300	323.779
300	323.739
300	323.699
300	323.659
300	323.619
300	323.579
300	323.539
300	323.499
300	323.459
300	323.42
300	323.38
300	323.34
300	323.3
300	323.261
300	323.221
300	323.181
300	323.141
300	323.102
300	323.062
300	323.022
300	322.983
300	322.943
300	322.903
300	322.864
300	322.824
300	322.785
300	322.745
300	322.706
300	322.666
300	322.627
300	322.588
300	322.549
300	322.509
300	322.47
300	322.431
300	322.391
300	322.352
300	322.313
300	322.274
300	322.235
300	322.196
300	322.157
300	322.118
300	322.079
300	322.039
300	322
300	321.961
300	321.923
300	321.884
300	321.845
300	321.806
300	321.767
300	321.729
300	321.69
300	321.651
300	321.613
300	321.574
300	321.536
300	321.497
300	321.459
300	321.421
300	321.383
300	321.345
300	321.306
300	321.268
300	321.23
300	321.192
300	321.155
300	321.117
300	321.079
300	321.041
300	321.004
300	320.966
300	320.929
300	320.891
300	320.853
300	320.816
300	320.779
300	320.742
300	320.704
300	320.667
300	320.629
300	320.592
300	320.555
300	320.517
300	320.48
300	320.442
300	320.405
300	320.368
300	320.331
300	320.294
300	320.256
300	320.219
300	320.182
300	320.146
300	320.109
300	320.072
300	320.035
300	319.998
300	319.962
300	319.925
300	319.888
300	319.852
300	319.815
300	319.779
300	319.743
300	319.706
300	319.67
300	319.634
300	319.598
300	319.561
300	319.525
300	319.489
300	319.453
300	319.418
300	319.382
300	319.346
300	319.31
300	319.274
300	319.238
300	319.203
300	319.167
300	319.132
300	319.097
300	319.061
300	319.026
300	318.991
300	318.955
300	318.919
300	318.884
300	318.849
300	318.814
300	318.779
300	318.744
300	318.709
300	318.674
300	318.64
300	318.605
300	318.571
300	318.536
300	318.501
300	318.467
300	318.432
300	318.397
300	318.362
300	318.327
300	318.293
300	318.258
300	318.223
300	318.188
300	318.153
300	318.117
300	318.082
300	318.047
300	318.012
300	317.976
300	317.941
300	317.905
300	317.869
300	317.834
300	317.798
300	317.763
300	317.728
300	317.693
300	317.658
300	317.624
300	317.589
300	317.555
300	317.52
300	317.486
300	317.451
300	317.417
300	317.383
300	317.35
300	317.316
300	317.282
300	317.248
300	317.215
300	317.182
300	317.148
300	317.115
300	317.082
300	317.049
300	317.016
300	316.983
300	316.951
300	316.918
300	316.886
300	316.853
300	316.821
300	316.788
300	316.756
300	316.723
300	316.691
300	316.659
300	316.626
300	316.594
300	316.562
300	316.53
300	316.498
300	316.466
300	316.434
300	316.402
300	316.37
300	316.339
300	316.307
300	316.276
300	316.244
300	316.213
300	316.181
300	316.15
300	316.119
300	316.087
300	316.056
300	316.025
300	315.995
300	315.964
300	315.933
300	315.902
300	315.871
300	315.84
300	315.81
300	315.779
300	315.749
300	315.718
300	315.688
300	315.658
300	315.627
300	315.597
300	315.566
300	315.536
300	315.506
300	315.476
300	315.446
300	315.416
300	315.386
300	315.356
300	315.326
300	315.296
300	315.266
300	315.236
300	315.206
300	315.177
300	315.147
300	315.117
300	315.088
300	315.058
300	315.029
300	315
300	314.97
300	314.941
300	314.912
300	314.882
300	314.853
300	314.824
300	314.795
300	314.766
300	314.737
300	314.708
300	314.679
300	314.65
300	314.621
300	314.593
300	314.564
300	314.535
300	314.507
300	314.478
300	314.45
300	314.422
300	314.394
300	314.366
300	314.338
300	314.309
300	314.281
300	314.253
300	314.225
300	314.197
300	314.169
300	314.142
300	314.114
300	314.086
300	314.059
300	314.031
300	314.004
300	313.976
300	313.948
300	313.921
300	313.893
300	313.866
300	313.839
300	313.813
300	313.786
300	313.759
300	313.732
300	313.706
300	313.679
300	313.653
300	313.627
300	313.6
300	313.574
300	313.548
300	313.521
300	313.495
300	313.469
300	313.443
300	313.417
300	313.39
300	313.364
300	313.338
300	313.312
300	313.286
300	313.26
300	313.234
300	313.207
300	313.181
300	313.155
300	313.129
300	313.102
300	313.076
300	313.05
300	313.023
300	312.997
300	312.971
300	312.944
300	312.918
300	312.892
300	312.866
300	312.84
300	312.814
300	312.789
300	312.763
300	312.737
300	312.711
300	312.686
300	312.66
300	312.635
300	312.61
300	312.584
300	312.559
300	312.534
300	312.508
300	312.483
300	312.458
300	312.433
300	312.408
300	312.383
300	312.358
300	312.332
300	312.307
300	312.283
300	312.258
300	312.233
300	312.208
300	312.184
300	312.159
300	312.135
300	312.11
300	312.086
300	312.062
300	312.037
300	312.013
300	311.989
300	311.965
300	311.941
300	311.917
300	311.893
300	311.87
300	311.846
300	311.822
300	311.799
300	311.775
300	311.751
300	311.728
300	311.705
300	311.681
300	311.658
300	311.635
300	311.611
300	311.588
300	311.565
300	311.542
300	311.519
300	311.495
300	311.472
300	311.449
300	311.426
300	311.403
300	311.38
300	311.357
300	311.335
300	311.312
300	311.289
300	311.267
300	311.244
300	311.222
300	311.199
300	311.177
300	311.155
300	311.132
300	311.11
300	311.088
300	311.065
300	311.043
300	311.021
300	310.999
300	310.977
300	310.955
300	310.933
300	310.911
300	310.889
300	310.867
300	310.845
300	310.823
300	310.801
300	310.779
300	310.757
300	310.736
300	310.714
300	310.693
300	310.671
300	310.649
300	310.628
300	310.606
300	310.585
300	310.564
300	310.542
300	310.521
300	310.5
300	310.478
300	310.457
300	310.436
300	310.415
300	310.394
300	310.373
300	310.352
300	310.331
300	310.31
300	310.289
300	310.268
300	310.247
300	310.226
300	310.206
300	310.185
300	310.165
300	310.144
300	310.124
300	310.104
300	310.084
300	310.064
300	310.043
300	310.023
300	310.003
300	309.983
300	309.963
300	309.943
300	309.923
300	309.903
300	309.883
300	309.862
300	309.842
300	309.822
300	309.801
300	309.781
300	309.76
300	309.74
300	309.719
300	309.699
300	309.678
300	309.658
300	309.637
300	309.617
300	309.596
300	309.575
300	309.555
300	309.534
300	309.513
300	309.493
300	309.472
300	309.451
300	309.431
300	309.41
300	309.39
300	309.37
300	309.35
300	309.33
300	309.311
300	309.291
300	309.272
300	309.252
300	309.233
300	309.214
300	309.194
300	309.175
300	309.156
300	309.137
300	309.119
300	309.1
300	309.081
300	309.063
300	309.044
300	309.026
300	309.007
300	308.989
300	308.971
300	308.953
300	308.935
300	308.916
300	308.898
300	308.88
300	308.862
300	308.844
300	308.827
300	308.809
300	308.791
300	308.773
300	308.755
300	308.737
300	308.72
300	308.702
300	308.684
300	308.666
300	308.649
300	308.632
300	308.614
300	308.597
300	308.58
300	308.562
300	308.545
300	308.527
300	308.51
300	308.493
300	308.476
300	308.458
300	308.441
300	308.424
300	308.407
300	308.39
300	308.373
300	308.356
300	308.339
300	308.322
300	308.305
300	308.288
300	308.271
300	308.254
300	308.238
300	308.221
300	308.204
300	308.188
300	308.171
300	308.155
300	308.138
300	308.121
300	308.105
300	308.089
300	308.072
300	308.056
300	308.04
300	308.023
300	308.007
300	307.991
[truncated: 18,001 more rows]
