# Supplementary material for: Improved GOA-based fuzzy PI speed control of PMSM with predictive current regulation
Source: PLoS One. 2025 Jan 30;20(1):e0318094. doi: 10.1371/journal.pone.0318094 (PMC11781750; doi:10.1371/journal.pone.0318094)
Supplement: S1 Data — (ZIP) [file pone.0318094.s001.zip › data/speed loading and unloading -improved GOA.xlsx]

## Sheet: Sheet1
300	0
300	0
300	0
300	0
300	0.0011434
300	0.00583509
300	0.0163222
300	0.0347039
300	0.0629406
300	0.102862
300	0.155984
300	0.223112
300	0.304356
300	0.399591
300	0.508501
300	0.630566
300	0.765293
300	0.912027
300	1.06993
300	1.23821
300	1.41631
300	1.60376
300	1.79988
300	2.00402
300	2.21577
300	2.43479
300	2.66052
300	2.89244
300	3.13025
300	3.3737
300	3.62234
300	3.87588
300	4.13406
300	4.39665
300	4.66342
300	4.93399
300	5.20817
300	5.48579
300	5.76651
300	6.05018
300	6.33667
300	6.62567
300	6.91708
300	7.21077
300	7.50665
300	7.80462
300	8.10444
300	8.40601
300	8.70927
300	9.01415
300	9.32058
300	9.62835
300	9.93739
300	10.2477
300	10.5591
300	10.8718
300	11.1855
300	11.5003
300	11.816
300	12.1325
300	12.4499
300	12.768
300	13.087
300	13.4066
300	13.7267
300	14.0474
300	14.3687
300	14.6906
300	15.0129
300	15.3355
300	15.6586
300	15.9821
300	16.3059
300	16.6301
300	16.9547
300	17.2796
300	17.6047
300	17.9302
300	18.2559
300	18.5818
300	18.908
300	19.2343
300	19.5608
300	19.8875
300	20.2143
300	20.5413
300	20.8685
300	21.1958
300	21.5232
300	21.8507
300	22.1784
300	22.506
300	22.8337
300	23.1616
300	23.4896
300	23.8177
300	24.146
300	24.4744
300	24.8028
300	25.1312
300	25.4596
300	25.788
300	26.1166
300	26.4452
300	26.7738
300	27.1025
300	27.4313
300	27.7602
300	28.089
300	28.4178
300	28.7467
300	29.0756
300	29.4046
300	29.7336
300	30.0627
300	30.3918
300	30.721
300	31.0502
300	31.3795
300	31.7089
300	32.0383
300	32.3675
300	32.6968
300	33.026
300	33.3552
300	33.6844
300	34.0137
300	34.3429
300	34.6721
300	35.0013
300	35.3305
300	35.6596
300	35.9888
300	36.3179
300	36.647
300	36.976
300	37.3051
300	37.6343
300	37.9634
300	38.2927
300	38.6219
300	38.9512
300	39.2804
300	39.6097
300	39.939
300	40.2682
300	40.5974
300	40.9266
300	41.2557
300	41.5847
300	41.9138
300	42.2428
300	42.5719
300	42.901
300	43.2301
300	43.5592
300	43.8885
300	44.2177
300	44.547
300	44.8763
300	45.2055
300	45.5347
300	45.8639
300	46.193
300	46.5221
300	46.8512
300	47.1802
300	47.5093
300	47.8383
300	48.1674
300	48.4966
300	48.8258
300	49.155
300	49.4843
300	49.8134
300	50.1426
300	50.4716
300	50.8006
300	51.1296
300	51.4586
300	51.7876
300	52.1165
300	52.4454
300	52.7743
300	53.1031
300	53.4319
300	53.7606
300	54.0893
300	54.4179
300	54.7465
300	55.0751
300	55.4036
300	55.7321
300	56.0606
300	56.389
300	56.7175
300	57.0461
300	57.3746
300	57.7032
300	58.032
300	58.3609
300	58.6897
300	59.0186
300	59.3476
300	59.6766
300	60.0057
300	60.3347
300	60.6638
300	60.9929
300	61.322
300	61.651
300	61.98
300	62.309
300	62.6379
300	62.967
300	63.296
300	63.6251
300	63.9543
300	64.2835
300	64.6126
300	64.9418
300	65.2709
300	65.6
300	65.929
300	66.2579
300	66.5869
300	66.916
300	67.2451
300	67.5742
300	67.9032
300	68.2323
300	68.5612
300	68.8903
300	69.2194
300	69.5485
300	69.8776
300	70.2067
300	70.5357
300	70.8647
300	71.1938
300	71.5229
300	71.852
300	72.1811
300	72.5102
300	72.8392
300	73.1682
300	73.4971
300	73.8261
300	74.1551
300	74.484
300	74.8129
300	75.1418
300	75.4707
300	75.7996
300	76.1286
300	76.4576
300	76.7868
300	77.116
300	77.4452
300	77.7743
300	78.1034
300	78.4326
300	78.7617
300	79.0909
300	79.4199
300	79.749
300	80.078
300	80.407
300	80.7361
300	81.0653
300	81.3945
300	81.7236
300	82.0526
300	82.3817
300	82.7107
300	83.0397
300	83.3688
300	83.6979
300	84.027
300	84.356
300	84.6849
300	85.0138
300	85.3427
300	85.6714
300	86.0003
300	86.3291
300	86.6578
300	86.9867
300	87.3155
300	87.6443
300	87.9731
300	88.302
300	88.6309
300	88.9598
300	89.2888
300	89.6178
300	89.9468
300	90.2759
300	90.6049
300	90.9339
300	91.263
300	91.592
300	91.9211
300	92.2502
300	92.5793
300	92.9085
300	93.2376
300	93.5667
300	93.8958
300	94.2249
300	94.5539
300	94.883
300	95.2119
300	95.5408
300	95.8697
300	96.1986
300	96.5274
300	96.8562
300	97.1851
300	97.514
300	97.843
300	98.172
300	98.501
300	98.8299
300	99.1589
300	99.4878
300	99.8167
300	100.146
300	100.474
300	100.803
300	101.132
300	101.461
300	101.79
300	102.119
300	102.448
300	102.777
300	103.106
300	103.435
300	103.764
300	104.093
300	104.421
300	104.75
300	105.079
300	105.408
300	105.737
300	106.066
300	106.395
300	106.724
300	107.053
300	107.382
300	107.711
300	108.039
300	108.368
300	108.697
300	109.026
300	109.355
300	109.684
300	110.013
300	110.342
300	110.671
300	110.999
300	111.328
300	111.657
300	111.986
300	112.315
300	112.644
300	112.973
300	113.302
300	113.631
300	113.96
300	114.289
300	114.618
300	114.947
300	115.276
300	115.605
300	115.934
300	116.263
300	116.592
300	116.921
300	117.25
300	117.579
300	117.908
300	118.238
300	118.567
300	118.896
300	119.225
300	119.554
300	119.883
300	120.213
300	120.542
300	120.871
300	121.2
300	121.53
300	121.859
300	122.188
300	122.517
300	122.846
300	123.176
300	123.505
300	123.834
300	124.163
300	124.493
300	124.822
300	125.151
300	125.48
300	125.81
300	126.139
300	126.468
300	126.797
300	127.127
300	127.456
300	127.785
300	128.115
300	128.444
300	128.773
300	129.102
300	129.432
300	129.761
300	130.09
300	130.42
300	130.749
300	131.079
300	131.408
300	131.737
300	132.067
300	132.396
300	132.725
300	133.054
300	133.383
300	133.713
300	134.042
300	134.371
300	134.7
300	135.029
300	135.358
300	135.687
300	136.016
300	136.345
300	136.675
300	137.004
300	137.333
300	137.663
300	137.992
300	138.322
300	138.651
300	138.98
300	139.309
300	139.638
300	139.967
300	140.296
300	140.625
300	140.954
300	141.283
300	141.612
300	141.941
300	142.27
300	142.599
300	142.927
300	143.256
300	143.585
300	143.914
300	144.242
300	144.571
300	144.9
300	145.229
300	145.558
300	145.888
300	146.217
300	146.546
300	146.875
300	147.204
300	147.533
300	147.862
300	148.191
300	148.52
300	148.848
300	149.177
300	149.506
300	149.835
300	150.163
300	150.492
300	150.82
300	151.149
300	151.478
300	151.807
300	152.136
300	152.465
300	152.794
300	153.122
300	153.451
300	153.78
300	154.109
300	154.438
300	154.767
300	155.096
300	155.425
300	155.754
300	156.082
300	156.411
300	156.739
300	157.068
300	157.397
300	157.725
300	158.054
300	158.382
300	158.71
300	159.039
300	159.367
300	159.695
300	160.024
300	160.352
300	160.681
300	161.009
300	161.338
300	161.666
300	161.995
300	162.323
300	162.651
300	162.98
300	163.308
300	163.636
300	163.964
300	164.292
300	164.62
300	164.948
300	165.276
300	165.604
300	165.932
300	166.26
300	166.588
300	166.915
300	167.243
300	167.571
300	167.899
300	168.227
300	168.555
300	168.883
300	169.211
300	169.539
300	169.866
300	170.194
300	170.522
300	170.85
300	171.177
300	171.505
300	171.833
300	172.161
300	172.489
300	172.817
300	173.145
300	173.473
300	173.801
300	174.129
300	174.457
300	174.785
300	175.113
300	175.441
300	175.769
300	176.097
300	176.426
300	176.754
300	177.082
300	177.411
300	177.739
300	178.067
300	178.395
300	178.724
300	179.052
300	179.38
300	179.708
300	180.036
300	180.365
300	180.693
300	181.021
300	181.349
300	181.677
300	182.005
300	182.333
300	182.661
300	182.989
300	183.317
300	183.645
300	183.973
300	184.301
300	184.628
300	184.956
300	185.283
300	185.611
300	185.938
300	186.266
300	186.593
300	186.92
300	187.247
300	187.574
300	187.9
300	188.227
300	188.553
300	188.88
300	189.206
300	189.532
300	189.857
300	190.183
300	190.508
300	190.834
300	191.158
300	191.483
300	191.807
300	192.132
300	192.456
300	192.779
300	193.103
300	193.426
300	193.748
300	194.071
300	194.393
300	194.715
300	195.036
300	195.358
300	195.68
300	196.001
300	196.323
300	196.644
300	196.965
300	197.286
300	197.607
300	197.928
300	198.248
300	198.568
300	198.889
300	199.209
300	199.529
300	199.85
300	200.17
300	200.49
300	200.81
300	201.129
300	201.449
300	201.769
300	202.088
300	202.408
300	202.728
300	203.047
300	203.367
300	203.686
300	204.005
300	204.325
300	204.644
300	204.964
300	205.284
300	205.603
300	205.923
300	206.242
300	206.561
300	206.881
300	207.2
300	207.52
300	207.84
300	208.159
300	208.479
300	208.798
300	209.118
300	209.438
300	209.758
300	210.077
300	210.397
300	210.717
300	211.037
300	211.357
300	211.677
300	211.997
300	212.317
300	212.637
300	212.957
300	213.277
300	213.597
300	213.917
300	214.237
300	214.557
300	214.877
300	215.197
300	215.517
300	215.837
300	216.157
300	216.477
300	216.797
300	217.117
300	217.437
300	217.757
300	218.077
300	218.397
300	218.717
300	219.037
300	219.357
300	219.677
300	219.997
300	220.317
300	220.636
300	220.956
300	221.276
300	221.596
300	221.916
300	222.236
300	222.556
300	222.876
300	223.196
300	223.516
300	223.836
300	224.156
300	224.476
300	224.796
300	225.117
300	225.437
300	225.757
300	226.077
300	226.397
300	226.717
300	227.037
300	227.357
300	227.677
300	227.997
300	228.317
300	228.637
300	228.957
300	229.277
300	229.597
300	229.917
300	230.238
300	230.558
300	230.878
300	231.198
300	231.518
300	231.838
300	232.158
300	232.478
300	232.798
300	233.118
300	233.439
300	233.759
300	234.079
300	234.398
300	234.718
300	235.038
300	235.358
300	235.679
300	235.999
300	236.319
300	236.639
300	236.959
300	237.279
300	237.599
300	237.919
300	238.238
300	238.557
300	238.877
300	239.196
300	239.515
300	239.835
300	240.154
300	240.474
300	240.794
300	241.113
300	241.433
300	241.753
300	242.073
300	242.393
300	242.713
300	243.033
300	243.353
300	243.673
300	243.994
300	244.315
300	244.635
300	244.956
300	245.277
300	245.598
300	245.919
300	246.24
300	246.561
300	246.882
300	247.203
300	247.525
300	247.846
300	248.167
300	248.488
300	248.81
300	249.131
300	249.452
300	249.774
300	250.095
300	250.417
300	250.738
300	251.059
300	251.381
300	251.702
300	252.023
300	252.345
300	252.666
300	252.987
300	253.308
300	253.63
300	253.951
300	254.272
300	254.594
300	254.915
300	255.236
300	255.558
300	255.879
300	256.2
300	256.521
300	256.842
300	257.163
300	257.484
300	257.805
300	258.127
300	258.448
300	258.769
300	259.09
300	259.411
300	259.732
300	260.053
300	260.374
300	260.695
300	261.016
300	261.337
300	261.658
300	261.979
300	262.3
300	262.621
300	262.942
300	263.263
300	263.584
300	263.905
300	264.226
300	264.547
300	264.868
300	265.189
300	265.51
300	265.831
300	266.152
300	266.473
300	266.794
300	267.115
300	267.436
300	267.757
300	268.079
300	268.4
300	268.721
300	269.042
300	269.363
300	269.684
300	270.005
300	270.327
300	270.648
300	270.969
300	271.291
300	271.612
300	271.934
300	272.255
300	272.577
300	272.898
300	273.22
300	273.541
300	273.863
300	274.185
300	274.507
300	274.828
300	275.15
300	275.472
300	275.793
300	276.115
300	276.436
300	276.756
300	277.076
300	277.395
300	277.713
300	278.03
300	278.347
300	278.662
300	278.976
300	279.289
300	279.6
300	279.91
300	280.219
300	280.527
300	280.833
300	281.137
300	281.44
300	281.741
300	282.04
300	282.338
300	282.635
300	282.929
300	283.222
300	283.513
300	283.802
300	284.09
300	284.375
300	284.658
300	284.94
300	285.219
300	285.497
300	285.772
300	286.045
300	286.315
300	286.583
300	286.849
300	287.112
300	287.373
300	287.632
300	287.888
300	288.142
300	288.394
300	288.643
300	288.889
300	289.133
300	289.375
300	289.614
300	289.851
300	290.084
300	290.316
300	290.545
300	290.771
300	290.995
300	291.217
300	291.435
300	291.651
300	291.865
300	292.076
300	292.284
300	292.49
300	292.693
300	292.894
300	293.092
300	293.288
300	293.481
300	293.671
300	293.859
300	294.045
300	294.227
300	294.408
300	294.586
300	294.761
300	294.933
300	295.103
300	295.271
300	295.436
300	295.598
300	295.758
300	295.915
300	296.07
300	296.222
300	296.372
300	296.519
300	296.664
300	296.806
300	296.945
300	297.082
300	297.217
300	297.349
300	297.478
300	297.605
300	297.729
300	297.851
300	297.97
300	298.087
300	298.202
300	298.314
300	298.423
300	298.53
300	298.635
300	298.738
300	298.838
300	298.935
300	299.03
300	299.122
300	299.212
300	299.299
300	299.384
300	299.466
300	299.546
300	299.623
300	299.698
300	299.77
300	299.839
300	299.906
300	299.97
300	300.031
300	300.09
300	300.145
300	300.197
300	300.246
300	300.291
300	300.332
300	300.37
300	300.403
300	300.433
300	300.458
300	300.481
300	300.5
300	300.516
300	300.529
300	300.538
300	300.546
300	300.55
300	300.552
300	300.552
300	300.549
300	300.544
300	300.538
300	300.529
300	300.519
300	300.506
300	300.493
300	300.477
300	300.46
300	300.442
300	300.422
300	300.401
300	300.379
300	300.356
300	300.331
300	300.305
300	300.279
300	300.251
300	300.223
300	300.194
300	300.165
300	300.136
300	300.106
300	300.076
300	300.046
300	300.016
300	299.986
300	299.957
300	299.929
300	299.901
300	299.875
300	299.85
300	299.826
300	299.805
300	299.785
300	299.767
300	299.75
300	299.735
300	299.722
300	299.71
300	299.7
300	299.691
300	299.683
300	299.677
300	299.672
300	299.669
300	299.666
300	299.665
300	299.665
300	299.665
300	299.667
300	299.67
300	299.673
300	299.678
300	299.683
300	299.689
300	299.695
300	299.702
300	299.71
300	299.718
300	299.726
300	299.736
300	299.745
300	299.755
300	299.765
300	299.775
300	299.785
300	299.795
300	299.806
300	299.817
300	299.828
300	299.838
300	299.849
300	299.859
300	299.869
300	299.88
300	299.89
300	299.9
300	299.91
300	299.919
300	299.929
300	299.938
300	299.947
300	299.955
300	299.963
300	299.97
300	299.977
300	299.983
300	299.989
300	299.994
300	299.999
300	300.003
300	300.007
300	300.01
300	300.013
300	300.015
300	300.017
300	300.018
300	300.018
300	300.018
300	300.017
300	300.016
300	300.015
300	300.012
300	300.01
300	300.007
300	300.003
300	300
300	299.995
300	299.991
300	299.986
300	299.981
300	299.976
300	299.971
300	299.966
300	299.962
300	299.957
300	299.953
300	299.948
300	299.945
300	299.941
300	299.937
300	299.934
300	299.931
300	299.928
300	299.925
300	299.922
300	299.919
300	299.917
300	299.914
300	299.912
300	299.91
300	299.908
300	299.907
300	299.906
300	299.905
300	299.904
300	299.903
300	299.903
300	299.903
300	299.904
300	299.904
300	299.905
300	299.906
300	299.908
300	299.909
300	299.91
300	299.912
300	299.914
300	299.917
300	299.919
300	299.922
300	299.924
300	299.927
300	299.929
300	299.932
300	299.935
300	299.938
300	299.941
300	299.945
300	299.947
300	299.95
300	299.953
300	299.956
300	299.959
300	299.962
300	299.964
300	299.967
300	299.969
300	299.972
300	299.974
300	299.976
300	299.978
300	299.98
300	299.981
300	299.983
300	299.984
300	299.985
300	299.986
300	299.986
300	299.987
300	299.987
300	299.987
300	299.987
300	299.987
300	299.987
300	299.986
300	299.985
300	299.985
300	299.984
300	299.983
300	299.982
300	299.981
300	299.979
300	299.978
300	299.977
300	299.976
300	299.974
300	299.973
300	299.972
300	299.971
300	299.97
300	299.968
300	299.967
300	299.966
300	299.965
300	299.964
300	299.964
300	299.963
300	299.963
300	299.962
300	299.962
300	299.961
300	299.961
300	299.961
300	299.961
300	299.961
300	299.961
300	299.962
300	299.962
300	299.962
300	299.963
300	299.964
300	299.964
300	299.965
300	299.965
300	299.966
300	299.967
300	299.968
300	299.969
300	299.969
300	299.97
300	299.971
300	299.971
300	299.972
300	299.972
300	299.973
300	299.974
300	299.974
300	299.975
300	299.976
300	299.976
300	299.977
300	299.977
300	299.977
300	299.978
300	299.978
300	299.978
300	299.978
300	299.978
300	299.978
300	299.978
300	299.979
300	299.979
300	299.979
300	299.978
300	299.978
300	299.978
300	299.978
300	299.978
300	299.978
300	299.978
300	299.978
300	299.978
300	299.978
300	299.977
300	299.977
300	299.977
300	299.977
300	299.977
300	299.977
300	299.977
300	299.977
300	299.977
300	299.977
300	299.977
300	299.976
300	299.976
300	299.976
300	299.975
300	299.975
300	299.975
300	299.976
300	299.976
300	299.976
300	299.977
300	299.977
300	299.978
300	299.978
300	299.979
300	299.979
300	299.98
300	299.98
300	299.98
300	299.981
300	299.981
300	299.981
300	299.981
300	299.981
300	299.981
300	299.98
300	299.98
300	299.98
300	299.979
300	299.979
300	299.978
300	299.977
300	299.976
300	299.975
300	299.974
300	299.974
300	299.973
300	299.973
300	299.972
300	299.972
300	299.972
300	299.971
300	299.971
300	299.971
300	299.971
300	299.972
300	299.972
300	299.973
300	299.973
300	299.973
300	299.973
300	299.974
300	299.974
300	299.975
300	299.976
300	299.976
300	299.977
300	299.977
300	299.978
300	299.978
300	299.979
300	299.979
300	299.98
300	299.98
300	299.981
300	299.981
300	299.982
300	299.982
300	299.983
300	299.983
300	299.983
300	299.984
300	299.984
300	299.984
300	299.985
300	299.985
300	299.985
300	299.985
300	299.986
300	299.986
300	299.986
300	299.986
300	299.986
300	299.986
300	299.986
300	299.986
300	299.986
300	299.986
300	299.986
300	299.986
300	299.986
300	299.985
300	299.985
300	299.985
300	299.985
300	299.985
300	299.985
300	299.984
300	299.984
300	299.984
300	299.984
300	299.984
300	299.984
300	299.984
300	299.984
300	299.984
300	299.984
300	299.984
300	299.984
300	299.984
300	299.984
300	299.983
300	299.984
300	299.984
300	299.984
300	299.984
300	299.984
300	299.984
300	299.984
300	299.984
300	299.984
300	299.984
300	299.984
300	299.984
300	299.984
300	299.984
300	299.985
300	299.985
300	299.985
300	299.986
300	299.986
300	299.986
300	299.986
300	299.986
300	299.987
300	299.987
300	299.987
300	299.988
300	299.988
300	299.988
300	299.988
300	299.989
300	299.989
300	299.989
300	299.989
300	299.989
300	299.989
300	299.989
300	299.99
300	299.99
300	299.99
300	299.99
300	299.99
300	299.99
300	299.989
300	299.989
300	299.989
300	299.989
300	299.989
300	299.989
300	299.989
300	299.988
300	299.988
300	299.987
300	299.987
300	299.987
300	299.986
300	299.986
300	299.986
300	299.986
300	299.986
300	299.986
300	299.986
300	299.986
300	299.986
300	299.986
300	299.986
300	299.986
300	299.985
300	299.985
300	299.984
300	299.984
300	299.983
300	299.983
300	299.983
300	299.983
300	299.983
300	299.983
300	299.983
300	299.984
300	299.984
300	299.985
300	299.985
300	299.985
300	299.985
300	299.986
300	299.986
300	299.986
300	299.985
300	299.985
300	299.985
300	299.985
300	299.985
300	299.985
300	299.985
300	299.985
300	299.986
300	299.986
300	299.986
300	299.986
300	299.987
300	299.987
300	299.988
300	299.988
300	299.989
300	299.989
300	299.99
300	299.99
300	299.991
300	299.991
300	299.992
300	299.992
300	299.993
300	299.993
300	299.993
300	299.993
300	299.994
300	299.994
300	299.994
300	299.994
300	299.994
300	299.994
300	299.994
300	299.994
300	299.994
300	299.994
300	299.994
300	299.993
300	299.993
300	299.993
300	299.993
300	299.993
300	299.993
300	299.992
300	299.992
300	299.992
300	299.992
300	299.992
300	299.992
300	299.992
300	299.992
300	299.992
300	299.992
300	299.992
300	299.992
300	299.992
300	299.992
300	299.992
300	299.992
300	299.992
300	299.993
300	299.993
300	299.993
300	299.993
300	299.994
300	299.994
300	299.994
300	299.994
300	299.994
300	299.994
300	299.995
300	299.995
300	299.995
300	299.995
300	299.994
300	299.994
300	299.994
300	299.994
300	299.994
300	299.994
300	299.994
300	299.994
300	299.994
300	299.994
300	299.993
300	299.993
300	299.993
300	299.993
300	299.993
300	299.993
300	299.993
300	299.993
300	299.993
300	299.993
300	299.993
300	299.993
300	299.993
300	299.993
300	299.993
300	299.993
300	299.993
300	299.993
300	299.993
300	299.993
300	299.993
300	299.993
300	299.993
300	299.993
300	299.994
300	299.994
300	299.994
300	299.994
300	299.994
300	299.994
300	299.995
300	299.995
300	299.995
300	299.995
300	299.996
300	299.996
300	299.996
300	299.996
300	299.995
300	299.995
300	299.995
300	299.995
300	299.996
300	299.996
300	299.996
300	299.995
300	299.995
300	299.995
300	299.994
300	299.994
300	299.994
300	299.994
300	299.994
300	299.993
300	299.993
300	299.993
300	299.993
300	299.993
300	299.993
300	299.993
300	299.993
300	299.993
300	299.992
300	299.992
300	299.992
300	299.991
300	299.991
300	299.99
300	299.989
300	299.989
300	299.988
300	299.987
300	299.986
300	299.985
300	299.983
300	299.982
300	299.981
300	299.98
300	299.979
300	299.978
300	299.977
300	299.977
300	299.976
300	299.976
300	299.975
300	299.975
300	299.975
300	299.976
300	299.976
300	299.977
300	299.978
300	299.979
300	299.98
300	299.981
300	299.982
300	299.984
300	299.986
300	299.988
300	299.989
300	299.991
300	299.993
300	299.994
300	299.996
300	299.997
300	299.999
300	300
300	300.002
300	300.003
300	300.004
300	300.005
300	300.006
300	300.006
300	300.007
300	300.006
300	300.006
300	300.005
300	300.004
300	300.002
300	300
300	299.998
300	299.995
300	299.992
300	299.99
300	299.987
300	299.985
300	299.983
300	299.981
300	299.98
300	299.979
300	299.978
300	299.977
300	299.976
300	299.976
300	299.976
300	299.976
300	299.977
300	299.977
300	299.978
300	299.979
300	299.98
300	299.981
300	299.982
300	299.983
300	299.984
300	299.986
300	299.988
300	299.989
300	299.991
300	299.992
300	299.994
300	299.996
300	299.998
300	299.999
300	300.001
300	300.003
300	300.004
300	300.006
300	300.007
300	300.008
300	300.009
300	300.01
300	300.01
300	300.01
300	300.01
300	300.009
300	300.008
300	300.006
300	300.004
300	300.001
300	299.998
300	299.995
300	299.992
300	299.989
300	299.986
300	299.983
300	299.981
300	299.978
300	299.976
300	299.975
300	299.973
300	299.972
300	299.971
300	299.971
300	299.97
300	299.97
300	299.97
300	299.971
300	299.972
300	299.973
300	299.974
300	299.975
300	299.977
300	299.978
300	299.98
300	299.982
300	299.985
300	299.987
300	299.989
300	299.991
300	299.993
300	299.995
300	299.998
300	300
300	300.002
300	300.004
300	300.007
300	300.009
300	300.01
300	300.012
300	300.013
300	300.014
300	300.015
300	300.016
300	300.016
300	300.016
300	300.015
300	300.015
300	300.014
300	300.013
300	300.011
300	300.01
300	300.008
300	300.006
300	300.003
300	300.001
300	299.998
300	299.995
300	299.993
300	299.99
300	299.988
300	299.985
300	299.983
300	299.981
300	299.979
300	299.976
300	299.974
300	299.972
300	299.97
300	299.969
300	299.967
300	299.966
300	299.965
300	299.965
300	299.964
300	299.964
300	299.963
300	299.963
300	299.964
300	299.964
300	299.965
300	299.966
300	299.967
300	299.969
300	299.97
300	299.972
300	299.974
300	299.976
300	299.978
300	299.981
300	299.983
300	299.986
300	299.989
300	299.991
300	299.994
300	299.996
300	299.998
300	300.001
300	300.003
300	300.006
300	300.008
300	300.01
300	300.012
300	300.014
300	300.015
300	300.016
300	300.017
300	300.018
300	300.018
300	300.018
300	300.017
300	300.016
300	300.015
300	300.013
300	300.011
300	300.008
300	300.005
300	300.001
300	299.997
300	299.993
300	299.989
300	299.985
300	299.981
300	299.978
300	299.975
300	299.972
300	299.97
300	299.968
300	299.966
300	299.965
300	299.965
300	299.964
300	299.964
300	299.964
300	299.965
300	299.966
300	299.967
300	299.968
300	299.969
300	299.971
300	299.973
300	299.975
300	299.978
300	299.98
300	299.983
300	299.986
300	299.989
300	299.992
300	299.994
300	299.997
300	300
300	300.002
300	300.005
300	300.007
300	300.01
300	300.012
300	300.013
300	300.015
300	300.016
300	300.016
300	300.016
300	300.016
300	300.015
300	300.014
300	300.012
300	300.01
300	300.007
300	300.004
300	300
300	299.996
300	299.992
300	299.988
300	299.984
300	299.98
300	299.976
300	299.973
300	299.97
300	299.968
300	299.966
300	299.964
300	299.963
300	299.962
300	299.962
300	299.962
300	299.962
300	299.963
300	299.964
300	299.965
300	299.966
300	299.968
300	299.97
300	299.972
300	299.975
300	299.977
300	299.979
300	299.982
300	299.985
300	299.988
300	299.991
300	299.994
300	299.996
300	299.999
300	300.002
300	300.005
300	300.007
300	300.01
300	300.012
300	300.014
300	300.015
300	300.016
300	300.017
300	300.018
300	300.018
300	300.018
300	300.018
300	300.017
300	300.016
300	300.015
300	300.014
300	300.012
300	300.01
300	300.008
300	300.005
300	300.003
300	300
300	299.997
300	299.994
300	299.992
300	299.989
300	299.987
300	299.984
300	299.982
300	299.979
300	299.977
300	299.975
300	299.973
300	299.972
300	299.971
300	299.97
300	299.969
300	299.968
300	299.967
300	299.967
300	299.967
300	299.967
300	299.967
300	299.967
300	299.968
300	299.969
300	299.97
300	299.971
300	299.973
300	299.974
300	299.976
300	299.979
300	299.981
300	299.984
300	299.986
300	299.989
300	299.992
300	299.994
300	299.996
300	299.999
300	300.001
300	300.003
300	300.006
[truncated: 18,001 more rows]
